# Supplementary material for: Predicting Chinese stock market using XGBoost multi-objective optimization with optimal weighting
Source: PeerJ Comput Sci. 2024 Mar 8;10:e1931. doi: 10.7717/peerj-cs.1931 (PMC10936758; doi:10.7717/peerj-cs.1931)
Supplement: Supplemental Information 1 [file peerj-cs-10-1931-s001.zip]

Archive with 17 entries (15 files):
- code/
- code/benchmark regression and 2013-2015 and monthly rebalancing.ipynb
- code/CSI 100 Index.ipynb
- code/CSI 800 Index.ipynb
- code/MLC-XGBoost.ipynb
- code/Training set duration of 2 months.ipynb
- code/Training set duration of 6 months.ipynb
- code/weekly rebalancing.ipynb
- code/YL-XGBoost.ipynb
- data/
- data/Adjusting the Backtesting period.csv
- data/Baseline models.xlsx
- data/Comparison wirh YL-XGBoost.csv
- data/Comparison with MLC-XGBoost.csv
- data/CSI 100 Index.csv
- data/CSI 800 Index.csv
- data/Trading Frequecy Selection.csv
