# Supplementary material for: Predicting Chinese stock market using XGBoost multi-objective optimization with optimal weighting
Source: PeerJ Comput Sci. 2024 Mar 8;10:e1931. doi: 10.7717/peerj-cs.1931 (PMC10936758; doi:10.7717/peerj-cs.1931)
Supplement: Supplemental Information 1 [file peerj-cs-10-1931-s001.zip › code/YL-XGBoost.ipynb]

# %% [code]
# import library
from jqdata import *
from jqfactor import Factor
from jqlib.optimizer import *
from jqlib.technical_analysis import *
from jqdata import *
from jqfactor import get_factor_values
import datetime
import pandas as pd
import numpy as np
from sklearn.svm import SVR
from sklearn.linear_model import LogisticRegression
from sklearn.tree import DecisionTreeClassifier
from sklearn.preprocessing import StandardScaler
from jqdata import macro
from jqlib.technical_analysis import *
from jqfactor import neutralize
from jqfactor import winsorize_med
from jqfactor import standardlize
import datetime as dt
from dateutil import parser
from dateutil import rrule
from datetime import datetime
from jqfactor import get_factor_values
from xgboost import XGBClassifier as XGBC
from sklearn.ensemble import RandomForestRegressor as RFR
from sklearn.linear_model import LinearRegression as LinearR
from sklearn.datasets import load_boston
from sklearn.model_selection import KFold, cross_val_score as CVS, train_test_split as TTS
from sklearn.metrics import mean_squared_error as MSE
import matplotlib.pyplot as plt
from time import time
from sklearn.model_selection import ParameterSampler
from sklearn.metrics import roc_auc_score, roc_curve , confusion_matrix, classification_report, auc
from sklearn.model_selection import train_test_split,RandomizedSearchCV 
from sklearn.feature_selection import VarianceThreshold
from sklearn.feature_selection import mutual_info_classif as MIC

# initialize function, set benchmark, etc
def initialize(context):
    # set the CSI 300 as the benchmark
    set_benchset the CSI 300 as the benchmarkmark('000300.XSHG') 
    # turn on dynamic adjusted mode (real price)
    set_option('use_real_price', True)

    # Filter out logs produced by order series APIs that are lower than the error level
    # log.set_level('order', 'error')

    ### Stock-related settings ###
    #The commission for each transaction of securities is: 0.03% commission when buying, 0.03% commission plus 0.1% stamp duty when selling. The minimum commission per transaction is 5 dollars.
    set_order_cost(OrderCost(close_tax=0.001, open_commission=0.0003, close_commission=0.0003,
                            min_commission=5), type='stock')
    
    # Optimizer settings
    g.optimizer = 3 #Set the optimization model used
    optimize_model = {
                        1: “Model 1: Equally weighted configuration”
                        2: “Model 2: Risk parity combination; Total weight limit for stocks is from 0% to 90%, total weight limit for ETFs is from 0% to 10%; Weight limit for each asset is not more than 10%”
                        3: “Model 3: Minimum portfolio risk (minimize portfolio variance); Total weight limit for the portfolio is from 90% to 100%; Minimum annualized return target for the portfolio is 10%”
                        4: “Model 4: Maximizing ‘popular indicator 5-day average’; Minimum annualized return target for the portfolio is 10%; Weight limit for each asset is not more than 20%”
                        5: “Model 5: Maximizing portfolio Sharpe ratio; Weight limit for each asset is not more than 10%”
                      }
    print("Optimization%s"%(optimize_model[g.optimizer]))

    ## Run function (reference_security is the reference benchmark for running time; the input securities are only used for categorization, so inputting ‘000300.XSHG’ or ‘510300.XSHG’ is the same)
      # Run before market open
    run_monthly(before_market_open, monthday=1, time='9:00', reference_security='000300.XSHG')
      # Run at market open
    run_monthly(market_open, monthday=1, time='9:30', reference_security='000300.XSHG')
    
    
   

## Run function before market open
def before_market_open(context):
    print('Rebalance date：%s'%context.current_dt.date())
    
    today = context.current_dt
    #Set 3 time intervals, respectively 30 days, 1 day, and 2 days
    delta30 = dt.timedelta(days=30)
    delta1 = dt.timedelta(days=1)
    delta2 = dt.timedelta(days=2)
    #30 days prior as a historical milestone
    history =  context.current_dt-delta30 
    #Calculate the dates of yesterday and two days ago
    yesterday = today - delta1
    two_days_ago = today - delta2
    
    # Retrieve the list of stocks in the CSI 300 Index
    
    hs300_stock_lst = get_index_stocks('000300.XSHG')
    #Function to remove ST stocks
    def fillter_st(stock_list,date):
        return [stock for stock in stock_list if not get_extras('is_st',stock,start_date=today, end_date=today).iloc[0,0]]
    #Function to remove newly listed stocks with less than 180 days of listing
    def fillter_new(stock_list):
        today_date=dt.datetime.now().date()
        return [stock for stock in stock_list if (today_date-get_security_info(stock).start_date).days >=180]
    #Call the function to remove ST stocks
    today_date=dt.datetime.now().date().strftime('%Y-%m-%d') 
    s300_stock_lst=fillter_st(hs300_stock_lst,today_date)
    #Call the function to remove ST stocks
    hs300_stock_lst=fillter_new(hs300_stock_lst)
    
    #Equity ratio of shareholders
    data=pd.DataFrame(list(get_factor_values(hs300_stock_lst, ['equity_to_asset_ratio'],end_date=history, count=20).values())[0])
    lst=[]
    for i in range(len(data.columns)) :
        lst.append(data.iloc[:,i].mean())
    df=pd.DataFrame()
    df['columns']=data.columns
    df['Equity ratio of shareholders']=lst
    df=df.set_index('columns')
    
    #Debt-to-Asset Ratio
    data=pd.DataFrame(list(get_factor_values(hs300_stock_lst, ['debt_to_assets'],end_date=history, count=20).values())[0])
    lst=[]
    for i in range(len(data.columns)) :
        lst.append(data.iloc[:,i].mean())
    df['Debt-to-Asset Ratio']=lst
    
    #Rate of Increase in Net Assets
    data=pd.DataFrame(list(get_factor_values(hs300_stock_lst, ['net_asset_growth_rate'],end_date=history, count=20).values())[0])
    lst=[]
    for i in range(len(data.columns)) :
        lst.append(data.iloc[:,i].mean())
    df['Rate of Increase in Net Assets']=lst
    
    #Net Asset Value Per Share
    data=pd.DataFrame(list(get_factor_values(hs300_stock_lst, ['net_asset_per_share'],end_date=history, count=20).values())[0])
    lst=[]
    for i in range(len(data.columns)) :
        lst.append(data.iloc[:,i].mean())
    df['Net Asset Value Per Share']=lst
    
    #Take the square root of market value
    data=pd.DataFrame(list(get_factor_values(hs300_stock_lst, ['market_cap'],end_date=history, count=20).values())[0])
    lst=[]
    for i in range(len(data.columns)) :
        lst.append(data.iloc[:,i].mean())
    df['market value']=lst
    df['Take the square root of market value']=df['market value'].apply(np.log)
    
    #Take the natural logarithm of the market value of circulating shares
    data=pd.DataFrame(list(get_factor_values(hs300_stock_lst, ['circulating_market_cap'],end_date=history, count=20).values())[0])
    lst=[]
    for i in range(len(data.columns)) :
        lst.append(data.iloc[:,i].mean())
    df['the market value of circulating shares']=lst
    df['Take the natural logarithm of the market value of circulating shares']=df['the market value of circulating shares'].apply(np.log)
    
    #book-to-market ratio
    data=pd.DataFrame(list(get_factor_values(hs300_stock_lst, ['book_to_price_ratio'],end_date=history, count=20).values())[0])
    lst=[]
    for i in range(len(data.columns)) :
        lst.append(data.iloc[:,i].mean())
    df['book-to-market ratio']=lst
    
    #P/S Ratio
    data=pd.DataFrame(list(get_factor_values(hs300_stock_lst, ['total_operating_revenue_ttm'],end_date=history, count=20).values())[0])
    lst=[]
    for i in range(len(data.columns)) :
        lst.append(data.iloc[:,i].mean())
    df['Operating revenue']=lst
    df['P/S Ratio']=df['Operating revenue']/df['market value']
    
    #Net Asset Value (NAV) Per Share
    data=pd.DataFrame(list(get_factor_values(hs300_stock_lst, ['net_asset_per_share'],end_date=history, count=20).values())[0])
    lst=[]
    for i in range(len(data.columns)) :
        lst.append(data.iloc[:,i].mean())
    df['Net Asset Value (NAV) Per Share']=lst
    
    #PEG
    data=pd.DataFrame(list(get_factor_values(hs300_stock_lst, ['PEG'],end_date=history, count=20).values())[0])
    lst=[]
    for i in range(len(data.columns)) :
        lst.append(data.iloc[:,i].mean())
    df['PEG']=lst
    
    # P/B Ratio
    data=pd.DataFrame(list(get_factor_values(hs300_stock_lst, ['book_to_price_ratio'],end_date=history, count=20).values())[0])
    lst=[]
    for i in range(len(data.columns)) :
        lst.append(data.iloc[:,i].mean())
    df['P/B Ratio']=lst
    
    #Net Profit Margin
    data=pd.DataFrame(list(get_factor_values(hs300_stock_lst, ['net_profit_ratio'],end_date=history, count=20).values())[0])
    lst=[]
    for i in range(len(data.columns)) :
        lst.append(data.iloc[:,i].mean())
    df['Net Profit Margin']=lst
    
    #Gross Profit Margin
    data=pd.DataFrame(list(get_factor_values(hs300_stock_lst, ['gross_income_ratio'],end_date=history, count=20).values())[0])
    lst=[]
    for i in range(len(data.columns)) :
        lst.append(data.iloc[:,i].mean())
    df['Gross Profit Margin']=lst
    
    #Cash Flow from Operating Activities to Revenue Ratio
    data=pd.DataFrame(list(get_factor_values(hs300_stock_lst, ['cash_rate_of_sales'],end_date=history, count=20).values())[0])
    lst=[]
    for i in range(len(data.columns)) :
        lst.append(data.iloc[:,i].mean())
    df['Cash Flow from Operating Activities to Revenue Ratio']=lst
    
    #Operating Expense Ratio
    data=pd.DataFrame(list(get_factor_values(hs300_stock_lst, ['operating_cost_to_operating_revenue_ratio'],end_date=history, count=20).values())[0])
    lst=[]
    for i in range(len(data.columns)) :
        lst.append(data.iloc[:,i].mean())
    df['Operating Expense Ratio']=lst
    
    #Earnings per Share from Operating Activities
    data=pd.DataFrame(list(get_factor_values(hs300_stock_lst, ['net_operate_cash_flow_per_share'],end_date=history, count=20).values())[0])
    lst=[]
    for i in range(len(data.columns)) :
        lst.append(data.iloc[:,i].mean())
    df['Earnings per Share from Operating Activities']=lst
    
    #ROI
    data=pd.DataFrame(list(get_factor_values(hs300_stock_lst, ['roic_ttm'],end_date=history, count=20).values())[0])
    lst=[]
    for i in range(len(data.columns)) :
        lst.append(data.iloc[:,i].mean())
    df['ROI']=lst
    
    #ROE
    data=pd.DataFrame(list(get_factor_values(hs300_stock_lst, ['roe_ttm'],end_date=history, count=20).values())[0])
    lst=[]
    for i in range(len(data.columns)) :
        lst.append(data.iloc[:,i].mean())
    df['ROE']=lst
    
    #Growth Rate of Net Profit Attributable to Parent Company Shareholders
    data=pd.DataFrame(list(get_factor_values(hs300_stock_lst, ['np_parent_company_owners_growth_rate'],end_date=history, count=20).values())[0])
    lst=[]
    for i in range(len(data.columns)) :
        lst.append(data.iloc[:,i].mean())
    df['Growth Rate of Net Profit Attributable to Parent Company Shareholders']=lst
    
    #Revenue Growth Rate
    data=pd.DataFrame(list(get_factor_values(hs300_stock_lst, ['operating_revenue_growth_rate'],end_date=history, count=20).values())[0])
    lst=[]
    for i in range(len(data.columns)) :
        lst.append(data.iloc[:,i].mean())
    df['Revenue Growth Rate']=lst
    
    #Growth Rate of Net Cash Flow from Operating Activities
    data=pd.DataFrame(list(get_factor_values(hs300_stock_lst, ['net_operate_cashflow_growth_rate'],end_date=history, count=20).values())[0])
    lst=[]
    for i in range(len(data.columns)) :
        lst.append(data.iloc[:,i].mean())
    df['Growth Rate of Net Cash Flow from Operating Activities']=lst
    
    # Net Profit Growth Rate
    data=pd.DataFrame(list(get_factor_values(hs300_stock_lst, ['net_profit_growth_rate'],end_date=history, count=20).values())[0])
    lst=[]
    for i in range(len(data.columns)) :
        lst.append(data.iloc[:,i].mean())
    df['Net Profit Growth Rate']=lst
    
    # Growth Rate of Total Profit
    data=pd.DataFrame(list(get_factor_values(hs300_stock_lst, ['total_profit_growth_rate'],end_date=history, count=20).values())[0])
    lst=[]
    for i in range(len(data.columns)) :
        lst.append(data.iloc[:,i].mean())
    df[' Growth Rate of Total Profit']=lst
    
    # Liquidity Ratio
    data=pd.DataFrame(list(get_factor_values(hs300_stock_lst, ['liquidity'],end_date=history, count=20).values())[0])
    lst=[]
    for i in range(len(data.columns)) :
        lst.append(data.iloc[:,i].mean())
    df['Liquidity Ratio']=lst
    
    # Risk Factor
    data=pd.DataFrame(list(get_factor_values(hs300_stock_lst, ['Skewness20'],end_date=history, count=20).values())[0])
    lst=[]
    for i in range(len(data.columns)) :
        lst.append(data.iloc[:,i].mean())
    df['20-day skewness of individual stock returns']=lst
    
    data=pd.DataFrame(list(get_factor_values(hs300_stock_lst, ['Kurtosis20'],end_date=history, count=20).values())[0])
    lst=[]
    for i in range(len(data.columns)) :
        lst.append(data.iloc[:,i].mean())
    df['20-day kurtosis of individual stock returns']=lst
    
    df['Rate of change in magnitude']=list(ACCER(df.index,history).values())

    df['True range']=list(ATR(df.index,history,timeperiod=30)[0].values())

    df['Market momentum']=list(CYF(hs300_stock_lst,history,N=20).values())


    df['Bull and bear line']=list(DKX(df.index,history,M=30)[0].values())

    df['Money Flow Index']=list(MFI(df.index,history,timeperiod=30).values())

    df['Relative Strength Average Line']=list(MARSI(df.index,history,M1=30,M2=15)[0].values())

    df['Gravity Line']=list(UDL(df.index,history)[0].values())

    df['Watershed']=list(FSL(df.index,history)[0].values())

    df['Market Trend']=list(CYE(df.index,history)[0].values())

    df['Trend Indicator']=list(DMI(df.index,history)[0].values())

    df['Volume-Price Chart']=list(VPT(df.index,history)[0].values())

    df['Sentiment Indicator']=list(BRAR(df.index,history,N=30)[0].values())

    df['Market Strength']=list(CYR(df.index,history)[0].values())

    df['Trading Volume']=list(AMO(df.index,history)[0].values())

    df['Turnover Line']=list(HSL(df.index,history)[0].values())

    df['5-day Moving Average']=list(MA(df.index,history, timeperiod=5).values())

    df['10-day Moving Average']=list(MA(df.index,history, timeperiod=10).values())

    df['15-day Moving Average']=list(MA(df.index,history, timeperiod=15).values())

    df['20-day Moving Average']=list(MA(df.index,history, timeperiod=20).values())

    df['30-day Moving Average']=list(MA(df.index,history, timeperiod=30).values())

    df['Bollinger Bands']=list(Bollinger_Bands(df.index,history)[0].values())

    df['Waterfall Line']=list(PBX(df.index,history).values())

    df['Centerline']=list(ZX(df.index,history).values())

    df['Counterclockwise Curve']=list(PUCU(df.index,history)[0].values())

    df['Momentum Line']=list(MTM(df.index, history, timeperiod=30, unit = '1d', include_now = True, fq_ref_date = None).values())
 
    df['Trading Volume']=list(VOL(df.index, history, M1=30 ,unit = '1d', include_now = True, fq_ref_date = None)[0].values())
 
    df['Accumulated Energy Line']=list(OBV(df.index,check_date=history, timeperiod=30).values())
 
    df['Mean Deviation']=list(DMA(df.index, history, N1 = 30, unit = '1d', include_now = True, fq_ref_date = None)[0].values())
 
    df['Exponential Moving Average']=list(EMA(df.index, history, timeperiod=30, unit = '1d', include_now = True, fq_ref_date = None).values())
 
    df['Moving Average']=list(MA(df.index, history, timeperiod=30, unit = '1d', include_now = True, fq_ref_date = None).values())
 
    df['Divergence Rate']=list(BIAS(df.index,history, N1=30, unit = '1d', include_now = True,fq_ref_date = None)[0].values())
    
    x=df.copy()
    
    # Median Trimming
    df=winsorize_med(df, scale=5, inclusive=True, inf2nan=True, axis=0)
    #Neutralization
    df=neutralize(df, how=['jq_l1', 'market_cap'], date=yesterday, axis=0)
    #Standardization
    df=standardlize(df, inf2nan=True, axis=0)
    
    # Excess Return Calculation
    # Risk-free rate of return
    rf=2.69
    rf_lst=[]
    for i in range(300):
        rf_lst.append(rf)
    df['Risk-free Rate of Return']=rf_lst
    #Excess Return Calculation
    #beta
    data=pd.DataFrame(list(get_factor_values(hs300_stock_lst, ['beta'],end_date=today, count=20).values())[0])
    lst=[]
    for i in range(len(data.columns)) :
        lst.append(data.iloc[:,i].mean())
    df['beta']=lst
    #Index Rate of Return
    a=get_price('000300.XSHG', end_date=today,count = 1,fq='pre',panel=False)['close'][0]
    b=get_price('000300.XSHG', end_date=history, count = 1,fq='pre',panel=False)['close'][0]
    c=a/b-1
    index_lst=[]
    for i in range(300):
        index_lst.append(c)
    df['Index Return']=index_lst
    # Stock Return
    df['Closing Price of Individual Stock Today']=list(get_price(hs300_stock_lst, end_date=today, count = 1,fq='pre',panel=False)['close'])
    df['Closing Price of Individual Stock One Month Ago']=list(get_price(hs300_stock_lst, end_date=history, count = 1,fq='pre',panel=False)['close'])
    df['Individual Stock Return']=df['Closing Price of Individual Stock Today']/df['Closing Price of Individual Stock One Month Ago']-1
    # Excess Return
    df['Excess Return']=df['Individual Stock Return']-df['Risk-free Rate of Return']-df['beta']*(df['Index Return']-df['Risk-free Rate of Return'])
    
    #Return Label” or “Return Label (comparing with the return rate 30 days ago)
    #Get the previous day’s closing price of a stock
    df['close1']=list(get_price(hs300_stock_lst, end_date=today, count = 1,fq='pre',panel=False)['close'])
    # Get the closing price of a stock 30 days ago
    df['close2']=list(get_price(hs300_stock_lst,  end_date=history, count = 1,fq ='pre',panel=False)['close'])
    # Calculate the profit
    df['return']=df['close1']/df['close2']-1
    
    # Rate of return label (the rate of return compared to 30 days ago)
    # Get the closing price of a stock from the previous day
    df['close1']=list(get_price(hs300_stock_lst, end_date=today, count = 1,fq='pre',panel=False)['close'])
    # Get the closing price of a stock from 30 days ago
    df['close2']=list(get_price(hs300_stock_lst,  end_date=history, count = 1,fq ='pre',panel=False)['close'])
    # Calculate the profit
    df['return']=df['close1']/df['close2']-1
    
    data=pd.DataFrame(list(get_factor_values(hs300_stock_lst, ['residual_volatility'],end_date=today, count=20).values())[0])
    lst=[]
    for i in range(len(data.columns)) :
        lst.append(data.iloc[:,i].mean())
    df['Residual Volatility']=lst

    data=pd.DataFrame(list(get_factor_values(hs300_stock_lst, ['Variance20'],end_date=today, count=20).values())[0])
    lst=[]
    for i in range(len(data.columns)) :
        lst.append(data.iloc[:,i].mean())
    df['20-day Annualized Return Variance']=lst
    
    # Label calculation
    # Maximum drawdown
    df_withdrawal=pd.DataFrame(get_price(hs300_stock_lst, start_date=history, end_date=today, frequency='daily', fields=None, skip_paused=False, fq='pre')['close'])
    max_list=[]
    for i in hs300_stock_lst:
        a=((df_withdrawal[i].cummax()-df_withdrawal[i])/df_withdrawal[i].cummax()).max()
        max_list.append(a)
    df['Maximum Drawdown']=max_list
    
    # Sharpe ratio
    df['Sharpe Ratio']=(df['return']-df['Risk-free Rate of Return'])/df['20-day Annualized Return Variance']
    
    # Excess return label
    df['signal_Excess Return']=np.where(df['Excess Return']<=0,0,1)
    # Return label
    # If the return is greater than 0, label it as 1，otherwise, label it as 0
    df['signal_Return on Investment']=np.where(df['return']<=0,0,1)
    # Volatility label
    df['signal_Volatility']=np.where(df['20-day Annualized Return Variance']<df['20-day Annualized Return Variance'].mean(),1,0)
    # Maximum drawdown label
    df['signal_Maximum Drawdown']=np.where(df['Maximum Drawdown']<df['Maximum Drawdown'].mean(),1,0)
    # Sharpe ratio label
    df['signal_Sharpe Ratio']=np.where(df['Sharpe Ratio']<df['Sharpe Ratio'].mean(),1,0)
    
    df_signal=df[['signal_Excess Return率','signal_Return on Investment','signal_Volatility','signal_Maximum Drawdown','signal_Sharpe Ratio']]
    
    lst_2=[0.4,0.4,0.1,0.1,0]
    
    lst_signal=[]
    for j in range(df_signal.shape[0]):
        for s in list(df_signal.iloc[j:j+1,:].values):
            a=list(s)
        lst_signal.append(sum(np.multiply(a,lst_2)))
    df['signal']=lst_signal  
    y=df['signal']
    
    #Predict with XGBoost regression
    y_0=df['return']
    xgb=XGBR(random_state=420).fit(x,y_0)
    
    #Using XGBoost for Classification
    xgb=XGBC(random_state=420).fit(x,y)
    
    # Predictive data
    # Equity-to-asset ratio
    data=pd.DataFrame(list(get_factor_values(hs300_stock_lst, ['equity_to_asset_ratio'],end_date=today, count=20).values())[0])
    lst=[]
    for i in range(len(data.columns)) :
        lst.append(data.iloc[:,i].mean())
    df1=pd.DataFrame()
    df1['columns']=data.columns
    df1['Equity-to-asset ratio']=lst
    df1=df1.set_index('columns')
    
    # Debt-to-asset ratio
    data=pd.DataFrame(list(get_factor_values(hs300_stock_lst, ['debt_to_assets'],end_date=today, count=20).values())[0])
    lst=[]
    for i in range(len(data.columns)) :
        lst.append(data.iloc[:,i].mean())
    df1['Debt-to-asset ratio']=lst
    
    # Net asset growth rate
    data=pd.DataFrame(list(get_factor_values(hs300_stock_lst, ['net_asset_growth_rate'],end_date=today, count=20).values())[0])
    lst=[]
    for i in range(len(data.columns)) :
        lst.append(data.iloc[:,i].mean())
    df1['Net asset growth rate']=lst
    
    # Net asset value per share
    data=pd.DataFrame(list(get_factor_values(hs300_stock_lst, ['net_asset_per_share'],end_date=today, count=20).values())[0])
    lst=[]
    for i in range(len(data.columns)) :
        lst.append(data.iloc[:,i].mean())
    df1['Net asset value per share']=lst
    
    # Taking the logarithm of the market value
    data=pd.DataFrame(list(get_factor_values(hs300_stock_lst, ['market_cap'],end_date=history, count=20).values())[0])
    lst=[]
    for i in range(len(data.columns)) :
        lst.append(data.iloc[:,i].mean())
    df1['market value']=lst
    df1['Taking the logarithm of the market value']=df1['market value'].apply(np.log)
    
    # Taking the logarithm of the market capitalization
    data=pd.DataFrame(list(get_factor_values(hs300_stock_lst, ['circulating_market_cap'],end_date=today, count=20).values())[0])
    lst=[]
    for i in range(len(data.columns)) :
        lst.append(data.iloc[:,i].mean())
    df1['the market capitalization']=lst
    df1['Taking the logarithm of the market capitalization']=df1['the market capitalization'].apply(np.log)
    
    # Book-to-Market Ratio
    data=pd.DataFrame(list(get_factor_values(hs300_stock_lst, ['book_to_price_ratio'],end_date=today, count=20).values())[0])
    lst=[]
    for i in range(len(data.columns)) :
        lst.append(data.iloc[:,i].mean())
    df1['Book-to-Market Ratio']=lst
    
    # Enterprise Value-to-Sales Ratio
    data=pd.DataFrame(list(get_factor_values(hs300_stock_lst, ['total_operating_revenue_ttm'],end_date=today, count=20).values())[0])
    lst=[]
    for i in range(len(data.columns)) :
        lst.append(data.iloc[:,i].mean())
    df1['Operating revenue']=lst
    df1['Enterprise Value-to-Sales Ratio']=df1['Operating revenue']/df1['Taking the logarithm of the market value']
    
    # Net Asset Value per Share
    data=pd.DataFrame(list(get_factor_values(hs300_stock_lst, ['net_asset_per_share'],end_date=today, count=20).values())[0])
    lst=[]
    for i in range(len(data.columns)) :
        lst.append(data.iloc[:,i].mean())
    df1['Net Asset Value per Share']=lst
    
    #PEG
    data=pd.DataFrame(list(get_factor_values(hs300_stock_lst, ['PEG'],end_date=today, count=20).values())[0])
    lst=[]
    for i in range(len(data.columns)) :
        lst.append(data.iloc[:,i].mean())
    df1['PEG']=lst
    
    # P/B ratio
    data=pd.DataFrame(list(get_factor_values(hs300_stock_lst, ['book_to_price_ratio'],end_date=today, count=20).values())[0])
    lst=[]
    for i in range(len(data.columns)) :
        lst.append(data.iloc[:,i].mean())
    df1['P/B ratio']=lst
    
    # Net Profit Margin
    data=pd.DataFrame(list(get_factor_values(hs300_stock_lst, ['net_profit_ratio'],end_date=today, count=20).values())[0])
    lst=[]
    for i in range(len(data.columns)) :
        lst.append(data.iloc[:,i].mean())
    df1['Net Profit Margin']=lst
    
    # Gross Profit Margin
    data=pd.DataFrame(list(get_factor_values(hs300_stock_lst, ['gross_income_ratio'],end_date=today, count=20).values())[0])
    lst=[]
    for i in range(len(data.columns)) :
        lst.append(data.iloc[:,i].mean())
    df1['Gross Profit Margin']=lst
    
    # Cash Flow from Operating Activities to Revenue Ratio
    data=pd.DataFrame(list(get_factor_values(hs300_stock_lst, ['cash_rate_of_sales'],end_date=today, count=20).values())[0])
    lst=[]
    for i in range(len(data.columns)) :
        lst.append(data.iloc[:,i].mean())
    df1['Cash Flow from Operating Activities to Revenue Ratio']=lst
    
    # Operating Expense Ratio
    data=pd.DataFrame(list(get_factor_values(hs300_stock_lst, ['operating_cost_to_operating_revenue_ratio'],end_date=today, count=20).values())[0])
    lst=[]
    for i in range(len(data.columns)) :
        lst.append(data.iloc[:,i].mean())
    df1['Operating Expense Ratio']=lst
    
    # Earnings per Share from Operating Activities
    data=pd.DataFrame(list(get_factor_values(hs300_stock_lst, ['net_operate_cash_flow_per_share'],end_date=today, count=20).values())[0])
    lst=[]
    for i in range(len(data.columns)) :
        lst.append(data.iloc[:,i].mean())
    df1['Earnings per Share from Operating Activities']=lst
    
    # Return on Investment Capital
    data=pd.DataFrame(list(get_factor_values(hs300_stock_lst, ['roic_ttm'],end_date=today, count=20).values())[0])
    lst=[]
    for i in range(len(data.columns)) :
        lst.append(data.iloc[:,i].mean())
    df1['Return on Investment Capital']=lst
    
    # Return on Equity
    data=pd.DataFrame(list(get_factor_values(hs300_stock_lst, ['roe_ttm'],end_date=today, count=20).values())[0])
    lst=[]
    for i in range(len(data.columns)) :
        lst.append(data.iloc[:,i].mean())
    df1['Return on Equity']=lst
    
    # Net Profit Growth Rate attributable to Parent Company Shareholders
    data=pd.DataFrame(list(get_factor_values(hs300_stock_lst, ['np_parent_company_owners_growth_rate'],end_date=today, count=20).values())[0])
    lst=[]
    for i in range(len(data.columns)) :
        lst.append(data.iloc[:,i].mean())
    df1['Net Profit Growth Rate attributable to Parent Company Shareholders']=lst
    
    # Revenue Growth Rate
    data=pd.DataFrame(list(get_factor_values(hs300_stock_lst, ['operating_revenue_growth_rate'],end_date=today, count=20).values())[0])
    lst=[]
    for i in range(len(data.columns)) :
        lst.append(data.iloc[:,i].mean())
    df1['Revenue Growth Rate']=lst
    
    # Net Cash Flow Growth Rate from Operating Activities
    data=pd.DataFrame(list(get_factor_values(hs300_stock_lst, ['net_operate_cashflow_growth_rate'],end_date=today, count=20).values())[0])
    lst=[]
    for i in range(len(data.columns)) :
        lst.append(data.iloc[:,i].mean())
    df1['Net Cash Flow Growth Rate from Operating Activities']=lst
    
    # Net Profit Growth Rate
    data=pd.DataFrame(list(get_factor_values(hs300_stock_lst, ['net_profit_growth_rate'],end_date=today, count=20).values())[0])
    lst=[]
    for i in range(len(data.columns)) :
        lst.append(data.iloc[:,i].mean())
    df1['Net Profit Growth Rate']=lst
    
    # Total Profit Growth Rate
    data=pd.DataFrame(list(get_factor_values(hs300_stock_lst, ['total_profit_growth_rate'],end_date=today, count=20).values())[0])
    lst=[]
    for i in range(len(data.columns)) :
        lst.append(data.iloc[:,i].mean())
    df1['Total Profit Growth Rate']=lst
    
    # Liquidity factor
    data=pd.DataFrame(list(get_factor_values(hs300_stock_lst, ['liquidity'],end_date=today, count=20).values())[0])
    lst=[]
    for i in range(len(data.columns)) :
        lst.append(data.iloc[:,i].mean())
    df1['Liquidity factor']=lst
    
    # Risk factor
    data=pd.DataFrame(list(get_factor_values(hs300_stock_lst, ['Skewness20'],end_date=today, count=20).values())[0])
    lst=[]
    for i in range(len(data.columns)) :
        lst.append(data.iloc[:,i].mean())
    df1['20-day skewness of individual stock returns']=lst
    
    data=pd.DataFrame(list(get_factor_values(hs300_stock_lst, ['Kurtosis20'],end_date=today, count=20).values())[0])
    lst=[]
    for i in range(len(data.columns)) :
        lst.append(data.iloc[:,i].mean())
    df1['20-day kurtosis of individual stock returns']=lst
    
    df1['Rate of change in magnitude']=list(ACCER(df1.index,today).values())

    df1['True range']=list(ATR(df1.index,today,timeperiod=30)[0].values())

    df1['Market momentum']=list(CYF(df1.index,'2023-9-7',N=30).values())
    
    df1['Bull and bear line']=list(DKX(df1.index,today,M=30)[0].values())

    df1['Money Flow Index']=list(MFI(df1.index,today,timeperiod=30).values())

    df1['Relative Strength Average Line']=list(MARSI(df1.index,today,M1=30,M2=15)[0].values())

    df1['Gravity Line']=list(UDL(df1.index,today)[0].values())

    df1['Watershed']=list(FSL(df1.index,today)[0].values())

    df1['Market Trend']=list(CYE(df1.index,today)[0].values())

    df1['Trend Indicator']=list(DMI(df1.index,today)[0].values())

    df1['Volume-Price Chart']=list(VPT(df1.index,today)[0].values())

    df1['Sentiment Indicator']=list(BRAR(df1.index,today,N=30)[0].values())

    df1['Market Strength']=list(CYR(df1.index,today)[0].values())

    df1['Trading Volume']=list(AMO(df1.index,today)[0].values())

    df1['Turnover Line']=list(HSL(df1.index,today)[0].values())

    df1['5-day Moving Average']=list(MA(df1.index,today, timeperiod=5).values())

    df1['10-day Moving Average']=list(MA(df1.index,today, timeperiod=10).values())

    df1['15-day Moving Average']=list(MA(df1.index,today, timeperiod=15).values())

    df1['20-day Moving Average']=list(MA(df1.index,today, timeperiod=20).values())

    df1['30-day Moving Average']=list(MA(df1.index,today, timeperiod=30).values())

    df1['Bollinger Bands']=list(Bollinger_Bands(df1.index,today)[0].values())

    df1['Waterfall Line']=list(PBX(df1.index,today).values())

    df1['Centerline']=list(ZX(df1.index,today).values())

    df1['Counterclockwise Curve']=list(PUCU(df1.index,today)[0].values())

    df1['Momentum Line']=list(MTM(df1.index, today, timeperiod=30, unit = '1d', include_now = True, fq_ref_date = None).values())
 
    df1['Trading Volume']=list(VOL(df1.index, today, M1=30 ,unit = '1d', include_now = True,  fq_ref_date = None)[0].values())
 
    df1['Accumulated Energy Line']=list(OBV(df1.index,check_date=today, timeperiod=30).values())
 
    df1['Mean Deviation']=list(DMA(df1.index, today, N1 = 30, unit = '1d', include_now = True,  fq_ref_date = None)[0].values())
 
    df1['Exponential Moving Average']=list(EMA(df1.index, today, timeperiod=30, unit = '1d', include_now = True, fq_ref_date = None).values())
 
    df1['Moving Average']=list(MA(df1.index, today, timeperiod=30, unit = '1d', include_now = True, fq_ref_date = None).values())
 
    df1['Divergence Rate']=list(BIAS(df1.index,today, N1=30, unit = '1d', include_now = True, fq_ref_date = None)[0].values())
    
    # Median Winsorization
    df1=winsorize_med(df1, scale=5, inclusive=True, inf2nan=True, axis=0)
    # Neutralization
    df1=neutralize(df1, how=['jq_l1', 'market_cap'], date=yesterday, axis=0)
    # Standardization
    df1=standardlize(df1, inf2nan=True, axis=0)
    
    result=xgb.predict(df1)
    
    result_list=list(result)
    result_df=pd.DataFrame()
    result_df['index']=df1.index
    result_df['Classification prediction results']=result_list
    buy_df=result_df.loc[result_df['Classification prediction results']>=0.4]
    buy_lst=[]
    for i in range(buy_df.shape[0]):
        buy_lst.append(buy_df.iloc[i,0])

    
    g.buy_list = buy_lst

## Running function at market opening
def market_open(context):
    # Sell stocks that are not in the stock pool
    sell_list = set(context.portfolio.positions.keys()) - set(g.buy_list)
    for stock in sell_list:
        order_target_value(stock, 0)

    # Portfolio optimization model
    if g.optimizer == 1:
        #  Model 1:Equal-weight allocation
        optimized_weight = pd.Series(data=[1.0/len(g.buy_list)]*len(g.buy_list),
                                    index=g.buy_list)
    elif g.optimizer == 2:
        # Model 2: Risk parity portfolio; total weight of stocks limited from 0% to 90%, total weight of ETFs limited from 0% to 10%; individual asset weight not exceeding 10%
        optimized_weight = portfolio_optimizer(date=context.previous_date,
                                    securities = g.buy_list,
                                    target = RiskParity(count=250, risk_budget=None),# risk_budget is None by default, which means each stock contributes equally to the risk
                                    constraints = [MarketConstraint('stock', low=0.0, high=0.9),
                                                  MarketConstraint('etf', low=0.0, high=0.1)],
                                    bounds=[Bound(0, 0.1)],
                                    default_port_weight_range=[0., 1.0],
                                    ftol=1e-09,
                                    return_none_if_fail=True)
    elif g.optimizer == 3:
        # Model 3: Minimum variance portfolio (minimizing portfolio variance); total weight of portfolio limited from 90% to 100%; minimum target annualized return of the portfolio set at 10%
        optimized_weight = portfolio_optimizer(date=context.previous_date,
                                    securities = g.buy_list,
                                    target = MinVariance(count=250),
                                    constraints = [WeightConstraint(low=0.9, high=1.0),
                                                   AnnualProfitConstraint(limit=0.1, count=250)],
                                    bounds=[],
                                    default_port_weight_range=[0., 1.0],
                                    ftol=1e-09,
                                    return_none_if_fail=True)
    elif g.optimizer == 4:
        # Model 4: Maximizing the factor values of the portfolio’s underlying assets

        # Definition of factor: 5-day moving average of popularity index
        class AR(Factor):
            name = 'ar'
            # Obtain the data of the past five days on a daily basis
            max_window = 5
            # The obtained data is the popularity index
            dependencies = ['AR']
            def calc(self, data):
                return data['AR'].mean()
        #  Model 4: Maximize the 5-day moving average of popularity index; the target lower limit for the annualized composite return rate is 10%; the weight of each target should not exceed 20%
        optimized_weight = portfolio_optimizer(date=context.previous_date,
                                    securities = g.buy_list,
                                    target = MaxFactorValue(factor=AR, count=1),
                                    constraints = [AnnualProfitConstraint(limit=0.2, count=250)],
                                    bounds=[Bound(0, 0.2)],
                                    default_port_weight_range=[0., 1.0],
                                    ftol=1e-09,
                                    return_none_if_fail=True)
    elif g.optimizer == 5:
        #  Model 5: Maximize the portfolio Sharpe ratio; the weight of each target should not exceed 10%.
        optimized_weight = portfolio_optimizer(date=context.previous_date,
                                    securities = g.buy_list,
                                    target = MaxSharpeRatio(rf=0.0,weight_sum_equal=0.5, count=250),#With a risk-free interest rate of 0, maximizing the Sharpe ratio requires the constraint that the sum of portfolio weights is 0.5
                                    constraints = [],
                                    bounds=[Bound(0, 0.1)],
                                    default_port_weight_range=[0., 1.0],
                                    ftol=1e-09,
                                    return_none_if_fail=True)

    # View optimization results
    print(optimized_weight)

    # Optimization failed, giving a warning
    if type(optimized_weight) == type(None):
        print('Warning: Portfolio optimization failed')
    # Execute rebalancing operations according to the optimization results
    else:
        total_value = context.portfolio.total_value #  Get total assets
        for stock in optimized_weight.keys():
            value = total_value * optimized_weight[stock] # Determine the weight of each asset
            order_target_value(stock, value) # Adjust the assets to the target weight
