# Supplementary material for: Predicting Chinese stock market using XGBoost multi-objective optimization with optimal weighting
Source: PeerJ Comput Sci. 2024 Mar 8;10:e1931. doi: 10.7717/peerj-cs.1931 (PMC10936758; doi:10.7717/peerj-cs.1931)
Supplement: Supplemental Information 1 [file peerj-cs-10-1931-s001.zip › data/Adjusting the Backtesting period.csv]

time	CSI 300 Index	OW-XGBoost
2013-1-4 16:00	0.06	0.36
2013-1-7 16:00	0.52	0.23
2013-1-8 16:00	0.09	-0.1
2013-1-9 16:00	0.13	-0.43
2013-1-10 16:00	0.3	-0.25
2013-1-11 16:00	-1.57	-0.79
2013-1-14 16:00	2.17	0.59
2013-1-15 16:00	2.89	0.5
2013-1-16 16:00	2.15	-0.3
2013-1-17 16:00	1.18	-0.15
2013-1-18 16:00	2.87	0.74
2013-1-21 16:00	3.49	0.71
2013-1-22 16:00	2.93	0.62
2013-1-23 16:00	3.35	0.67
2013-1-24 16:00	2.37	0.96
2013-1-25 16:00	1.93	0.42
2013-1-28 16:00	5.11	1.93
2013-1-29 16:00	6.06	1.85
2013-1-30 16:00	6.57	3.49
2013-1-31 16:00	6.5	4.58
2013-2-1 16:00	8.73	5.58
2013-2-4 16:00	8.92	6.38
2013-2-5 16:00	9.86	6.27
2013-2-6 16:00	10.02	5.73
2013-2-7 16:00	9.39	4.8
2013-2-8 16:00	9.86	5.24
2013-2-18 16:00	8.5	5.3
2013-2-19 16:00	6.45	4.36
2013-2-20 16:00	7.12	4.66
2013-2-21 16:00	3.47	2.47
2013-2-22 16:00	2.92	2.26
2013-2-25 16:00	3.25	2.46
2013-2-26 16:00	1.77	1.45
2013-2-27 16:00	2.84	1.87
2013-2-28 16:00	5.96	3.08
2013-3-1 16:00	5.78	2.77
2013-3-4 16:00	0.9	1.28
2013-3-5 16:00	3.96	3.16
2013-3-6 16:00	5.04	3.52
2013-3-7 16:00	3.83	2.84
2013-3-8 16:00	3.33	2.86
2013-3-11 16:00	2.75	2.14
2013-3-12 16:00	1.29	1.22
2013-3-13 16:00	0.18	0.52
2013-3-14 16:00	0.45	0.86
2013-3-15 16:00	0.67	1.35
2013-3-18 16:00	-0.81	0.71
2013-3-19 16:00	0.09	1.03
2013-3-20 16:00	3.46	2.4
2013-3-21 16:00	3.65	3
2013-3-22 16:00	3.78	2.97
2013-3-25 16:00	3.57	2.89
2013-3-26 16:00	2.07	2.36
2013-3-27 16:00	2.4	2.91
2013-3-28 16:00	-0.94	2.13
2013-3-29 16:00	-1.1	2.27
2013-4-1 16:00	-1.18	1.55
2013-4-2 16:00	-1.45	1.41
2013-4-3 16:00	-1.56	1.28
2013-4-8 16:00	-2.01	0.38
2013-4-9 16:00	-1.33	0.32
2013-4-10 16:00	-1.49	0.32
2013-4-11 16:00	-1.79	0.09
2013-4-12 16:00	-2.41	-0.15
2013-4-15 16:00	-3.41	-1.21
2013-4-16 16:00	-2.51	-1.55
2013-4-17 16:00	-2.56	-1.62
2013-4-18 16:00	-2.3	-1.61
2013-4-19 16:00	0.43	-0.49
2013-4-22 16:00	0.31	-0.35
2013-4-23 16:00	-2.91	-1.46
2013-4-24 16:00	-1.08	-0.98
2013-4-25 16:00	-2.18	-0.63
2013-4-26 16:00	-3	-1.14
2013-5-2 16:00	-2.91	0.85
2013-5-3 16:00	-1.19	1.61
2013-5-6 16:00	0.12	2.77
2013-5-7 16:00	0.28	1.9
2013-5-8 16:00	0.79	4.7
2013-5-9 16:00	0.19	5.67
2013-5-10 16:00	0.71	6.76
2013-5-13 16:00	0.31	7.31
2013-5-14 16:00	-1.17	6.6
2013-5-15 16:00	-0.63	10.66
2013-5-16 16:00	1.18	14.29
2013-5-17 16:00	2.74	14.94
2013-5-20 16:00	3.43	15.81
2013-5-21 16:00	3.64	17.29
2013-5-22 16:00	3.77	17.16
2013-5-23 16:00	2.37	18.27
2013-5-24 16:00	2.94	16.61
2013-5-27 16:00	3.04	18.81
2013-5-28 16:00	4.81	16.77
2013-5-29 16:00	4.74	16.68
2013-5-30 16:00	4.41	13.45
2013-5-31 16:00	3.31	11.96
2013-6-3 16:00	3.16	11.93
2013-6-4 16:00	1.69	11.2
2013-6-5 16:00	1.49	11.27
2013-6-6 16:00	0.19	10.5
2013-6-7 16:00	-1.54	9.87
2013-6-13 16:00	-4.88	8.17
2013-6-14 16:00	-4.21	8.66
2013-6-17 16:00	-4.72	8.72
2013-6-18 16:00	-4.13	8.16
2013-6-19 16:00	-4.84	7.36
2013-6-20 16:00	-7.99	5.81
2013-6-21 16:00	-8.15	5.19
2013-6-24 16:00	-13.94	2.57
2013-6-25 16:00	-14.17	2.51
2013-6-26 16:00	-14.06	2.49
2013-6-27 16:00	-14.36	3.26
2013-6-28 16:00	-12.78	4.05
2013-7-1 16:00	-12.27	5.14
2013-7-2 16:00	-11.93	5.73
2013-7-3 16:00	-12.65	5.67
2013-7-4 16:00	-11.93	5.36
2013-7-5 16:00	-11.74	5.46
2013-7-8 16:00	-14.24	4.81
2013-7-9 16:00	-14.28	5.4
2013-7-10 16:00	-11.85	5.92
2013-7-11 16:00	-7.78	7.4
2013-7-12 16:00	-9.81	6.85
2013-7-15 16:00	-8.55	7.15
2013-7-16 16:00	-8.13	6.55
2013-7-17 16:00	-9.52	5.55
2013-7-18 16:00	-11	4.73
2013-7-19 16:00	-13.18	4.49
2013-7-22 16:00	-12.71	5.11
2013-7-23 16:00	-10.19	5.94
2013-7-24 16:00	-10.85	5.58
2013-7-25 16:00	-11.31	5.18
2013-7-26 16:00	-11.85	4.78
2013-7-29 16:00	-13.75	3.54
2013-7-30 16:00	-13.22	4.44
2013-7-31 16:00	-13.08	4.55
2013-8-1 16:00	-11	5.2
2013-8-2 16:00	-10.93	5.36
2013-8-5 16:00	-9.7	5.88
2013-8-6 16:00	-9.09	6.08
2013-8-7 16:00	-9.61	5.19
2013-8-8 16:00	-9.76	5.55
2013-8-9 16:00	-9.39	5.75
2013-8-12 16:00	-6.74	7.13
2013-8-13 16:00	-6.5	6.63
2013-8-14 16:00	-6.89	6.64
2013-8-15 16:00	-7.98	5.42
2013-8-16 16:00	-8.67	4.43
2013-8-19 16:00	-7.59	5.19
2013-8-20 16:00	-8.34	4.34
2013-8-21 16:00	-8.5	4.76
2013-8-22 16:00	-8.68	4.65
2013-8-23 16:00	-9.35	4.55
2013-8-26 16:00	-7.43	6.17
2013-8-27 16:00	-7.22	6.42
2013-8-28 16:00	-7.72	7.09
2013-8-29 16:00	-8.11	6.42
2013-8-30 16:00	-8.29	6.61
2013-9-2 16:00	-8.03	5.91
2013-9-3 16:00	-6.68	6.19
2013-9-4 16:00	-6.83	6.8
2013-9-5 16:00	-7.18	6.72
2013-9-6 16:00	-6.55	7.17
2013-9-9 16:00	-3.26	9.54
2013-9-10 16:00	-1.9	9.7
2013-9-11 16:00	-1.59	9.09
2013-9-12 16:00	-0.61	9.72
2013-9-13 16:00	-1.35	8.81
2013-9-16 16:00	-1.77	8.55
2013-9-17 16:00	-3.79	7.2
2013-9-18 16:00	-3.58	7.2
2013-9-23 16:00	-2.01	7.81
2013-9-24 16:00	-3.13	7.4
2013-9-25 16:00	-3.72	7.47
2013-9-26 16:00	-5.49	6.9
2013-9-27 16:00	-5.07	7.11
2013-9-30 16:00	-4.51	7.23
2013-10-8 16:00	-3.22	9.22
2013-10-9 16:00	-2.75	8.91
2013-10-10 16:00	-3.71	9.71
2013-10-11 16:00	-2.16	10.03
2013-10-14 16:00	-2	10.82
2013-10-15 16:00	-2.2	9.72
2013-10-16 16:00	-4.03	9.1
2013-10-17 16:00	-4.34	8.93
2013-10-18 16:00	-3.84	10.37
2013-10-21 16:00	-2.05	12.63
2013-10-22 16:00	-3.05	11.83
2013-10-23 16:00	-4.14	10.24
2013-10-24 16:00	-4.85	11.38
2013-10-25 16:00	-6.12	11.08
2013-10-28 16:00	-6.22	13.08
2013-10-29 16:00	-5.98	12.62
2013-10-30 16:00	-4.58	14.13
2013-10-31 16:00	-5.91	12.22
2013-11-1 16:00	-5.47	11.66
2013-11-4 16:00	-5.65	11.77
2013-11-5 16:00	-5.52	11.79
2013-11-6 16:00	-6.71	10.53
2013-11-7 16:00	-7.23	10.01
2013-11-8 16:00	-8.52	9.21
2013-11-11 16:00	-8.21	9.3
2013-11-12 16:00	-7.25	9.97
2013-11-13 16:00	-9.31	8.59
2013-11-14 16:00	-8.66	9.07
2013-11-15 16:00	-6.83	9.5
2013-11-18 16:00	-3.73	10.89
2013-11-19 16:00	-4.39	10.98
2013-11-20 16:00	-3.89	10.9
2013-11-21 16:00	-4.48	10.68
2013-11-22 16:00	-4.95	11.47
2013-11-25 16:00	-5.32	10.5
2013-11-26 16:00	-5.37	11.54
2013-11-27 16:00	-4.3	10.94
2013-11-28 16:00	-3.31	12.11
2013-11-29 16:00	-3.33	12.22
2013-12-2 16:00	-4.13	10.82
2013-12-3 16:00	-3.18	11.39
2013-12-4 16:00	-1.9	12.49
2013-12-5 16:00	-2.17	12.74
2013-12-6 16:00	-2.8	12.77
2013-12-9 16:00	-2.86	12.9
2013-12-10 16:00	-2.76	13.94
2013-12-11 16:00	-4.37	12.54
2013-12-12 16:00	-4.48	13.09
2013-12-13 16:00	-4.61	13.51
2013-12-16 16:00	-6.14	12.44
2013-12-17 16:00	-6.6	11.68
2013-12-18 16:00	-6.57	12.73
2013-12-19 16:00	-7.55	11.74
2013-12-20 16:00	-9.7	12.41
2013-12-23 16:00	-9.45	11.63
2013-12-24 16:00	-9.3	11.93
2013-12-25 16:00	-8.63	11.68
2013-12-26 16:00	-10.21	9.57
2013-12-27 16:00	-8.7	11.2
2013-12-30 16:00	-8.86	10.59
2013-12-31 16:00	-7.65	11.57
2014-1-2 16:00	-7.97	10.71
2014-1-3 16:00	-9.2	9.69
2014-1-6 16:00	-11.27	8.39
2014-1-7 16:00	-11.29	8.32
2014-1-8 16:00	-11.14	8.43
2014-1-9 16:00	-11.92	8.11
2014-1-10 16:00	-12.61	7.93
2014-1-13 16:00	-13.05	8.12
2014-1-14 16:00	-12.29	8.92
2014-1-15 16:00	-12.45	8.94
2014-1-16 16:00	-12.33	8.56
2014-1-17 16:00	-13.65	7.34
2014-1-20 16:00	-14.15	7.5
2014-1-21 16:00	-13.3	7.29
2014-1-22 16:00	-11.06	8.37
2014-1-23 16:00	-11.54	8.2
2014-1-24 16:00	-10.99	8.48
2014-1-27 16:00	-12.17	7.28
2014-1-28 16:00	-12.01	7.87
2014-1-29 16:00	-11.7	8.46
2014-1-30 16:00	-12.7	7.6
2014-2-7 16:00	-12.31	7.5
2014-2-10 16:00	-10.12	8.47
2014-2-11 16:00	-9.41	8.5
2014-2-12 16:00	-9.18	8.26
2014-2-13 16:00	-9.65	7.65
2014-2-14 16:00	-9.01	8.5
2014-2-17 16:00	-8.38	9.36
2014-2-18 16:00	-9.53	9.17
2014-2-19 16:00	-8.49	10.81
2014-2-20 16:00	-9.33	14.21
2014-2-21 16:00	-10.25	10.53
2014-2-24 16:00	-12.23	8.61
2014-2-25 16:00	-14.47	8.15
2014-2-26 16:00	-14.25	8.62
2014-2-27 16:00	-14.62	10.31
2014-2-28 16:00	-13.63	10.04
2014-3-3 16:00	-13.18	10.01
2014-3-4 16:00	-13.42	9.68
2014-3-5 16:00	-14.23	8.66
2014-3-6 16:00	-13.85	8.88
2014-3-7 16:00	-14.05	9.19
2014-3-10 16:00	-16.85	7.63
2014-3-11 16:00	-16.42	7.11
2014-3-12 16:00	-16.2	6.4
2014-3-13 16:00	-15.17	7.04
2014-3-14 16:00	-15.86	6.67
2014-3-17 16:00	-15.06	7.08
2014-3-18 16:00	-15.25	7.23
2014-3-19 16:00	-15.94	7.15
2014-3-20 16:00	-17.28	6.85
2014-3-21 16:00	-14.43	8.17
2014-3-24 16:00	-13.73	8.31
2014-3-25 16:00	-13.81	8.28
2014-3-26 16:00	-13.95	8.66
2014-3-27 16:00	-14.56	7.74
2014-3-28 16:00	-14.7	7.81
2014-3-31 16:00	-14.93	7.89
2014-4-1 16:00	-14.26	8.89
2014-4-2 16:00	-13.56	8.64
2014-4-3 16:00	-14.19	8.13
2014-4-4 16:00	-13.38	8.37
2014-4-8 16:00	-11.32	9.91
2014-4-9 16:00	-11.27	10.58
2014-4-10 16:00	-9.88	10.9
2014-4-11 16:00	-10	11.38
2014-4-14 16:00	-10.08	11.26
2014-4-15 16:00	-11.63	9.84
2014-4-16 16:00	-11.51	9.98
2014-4-17 16:00	-11.82	10.17
2014-4-18 16:00	-11.83	10.45
2014-4-21 16:00	-13.31	8.67
2014-4-22 16:00	-12.93	8.83
2014-4-23 16:00	-13.01	9.3
2014-4-24 16:00	-13.18	9.2
2014-4-25 16:00	-14.08	8.01
2014-4-28 16:00	-15.38	6.64
2014-4-29 16:00	-14.45	7.17
2014-4-30 16:00	-14.44	6.45
2014-5-5 16:00	-14.53	5.91
2014-5-6 16:00	-14.49	5.8
2014-5-7 16:00	-15.28	5.24
2014-5-8 16:00	-15.36	5.35
2014-5-9 16:00	-15.42	5.27
2014-5-12 16:00	-13.59	6.39
2014-5-13 16:00	-13.8	6.7
2014-5-14 16:00	-13.9	6.43
2014-5-15 16:00	-15.02	5.93
2014-5-16 16:00	-14.94	6.19
2014-5-19 16:00	-16.16	5.72
2014-5-20 16:00	-16.14	5.92
2014-5-21 16:00	-15.34	6.44
2014-5-22 16:00	-15.54	6.15
2014-5-23 16:00	-14.85	6.58
2014-5-26 16:00	-14.55	6.7
2014-5-27 16:00	-14.89	6.63
2014-5-28 16:00	-14.02	7.1
2014-5-29 16:00	-14.58	6.78
2014-5-30 16:00	-14.53	6.55
2014-6-3 16:00	-14.79	5.58
2014-6-4 16:00	-15.64	5.32
2014-6-5 16:00	-14.76	5.65
2014-6-6 16:00	-15.39	5.11
2014-6-9 16:00	-15.41	5.1
2014-6-10 16:00	-14.34	5.95
2014-6-11 16:00	-14.36	6.07
2014-6-12 16:00	-14.65	6.05
2014-6-13 16:00	-13.74	6.74
2014-6-16 16:00	-13.12	7.39
2014-6-17 16:00	-14	7.51
2014-6-18 16:00	-14.38	6.67
2014-6-19 16:00	-15.7	4.85
2014-6-20 16:00	-15.31	5.36
2014-6-23 16:00	-15.41	5.2
2014-6-24 16:00	-14.99	5.79
2014-6-25 16:00	-15.44	5.58
2014-6-26 16:00	-14.82	6.33
2014-6-27 16:00	-14.77	6.46
2014-6-30 16:00	-14.18	7.06
2014-7-1 16:00	-14.21	6.58
2014-7-2 16:00	-13.96	6.57
2014-7-3 16:00	-13.59	6.58
2014-7-4 16:00	-13.64	6.24
2014-7-7 16:00	-13.74	5.96
2014-7-8 16:00	-13.57	6.13
2014-7-9 16:00	-14.83	5.35
2014-7-10 16:00	-15.07	4.89
2014-7-11 16:00	-14.86	5.14
2014-7-14 16:00	-13.92	5.48
2014-7-15 16:00	-13.79	6.19
2014-7-16 16:00	-13.96	5.78
2014-7-17 16:00	-14.5	5.69
2014-7-18 16:00	-14.22	5.77
2014-7-21 16:00	-14.14	6.02
2014-7-22 16:00	-13.09	6.4
2014-7-23 16:00	-12.89	6.06
2014-7-24 16:00	-11.33	6.49
2014-7-25 16:00	-10.4	7.61
2014-7-28 16:00	-7.89	8.56
2014-7-29 16:00	-7.59	8.79
2014-7-30 16:00	-7.96	8.85
2014-7-31 16:00	-6.85	9.55
2014-8-1 16:00	-7.67	9.07
2014-8-4 16:00	-5.84	9.77
2014-8-5 16:00	-6.09	9.79
2014-8-6 16:00	-6.33	9.92
2014-8-7 16:00	-7.75	8.86
2014-8-8 16:00	-7.6	8.91
2014-8-11 16:00	-6.25	9.86
2014-8-12 16:00	-6.58	9.58
2014-8-13 16:00	-6.5	9.13
2014-8-14 16:00	-7.41	8.68
2014-8-15 16:00	-6.43	9.28
2014-8-18 16:00	-5.88	9.68
2014-8-19 16:00	-5.87	9.95
2014-8-20 16:00	-6.22	9.67
2014-8-21 16:00	-6.69	9.35
2014-8-22 16:00	-6.25	9.9
2014-8-25 16:00	-7.14	9.98
2014-8-26 16:00	-7.88	9.52
2014-8-27 16:00	-7.74	9.34
2014-8-28 16:00	-8.39	8.84
2014-8-29 16:00	-7.32	9.25
2014-9-1 16:00	-6.64	9.7
2014-9-2 16:00	-5.41	10.83
2014-9-3 16:00	-4.52	11.46
2014-9-4 16:00	-3.83	12.14
2014-9-5 16:00	-2.92	12.66
2014-9-9 16:00	-3.08	12.6
2014-9-10 16:00	-3.59	12.69
2014-9-11 16:00	-3.94	12.1
2014-9-12 16:00	-3.35	12.6
2014-9-15 16:00	-3.4	12.43
2014-9-16 16:00	-5.32	11.04
2014-9-17 16:00	-4.82	11.52
2014-9-18 16:00	-4.53	11.81
2014-9-19 16:00	-3.87	12.79
2014-9-22 16:00	-5.71	11.89
2014-9-23 16:00	-4.89	12.41
2014-9-24 16:00	-3.21	13.77
2014-9-25 16:00	-3.41	15
2014-9-26 16:00	-3.4	13.97
2014-9-29 16:00	-2.98	13.42
2014-9-30 16:00	-2.85	13.59
2014-10-8 16:00	-1.77	13.96
2014-10-9 16:00	-1.63	14.14
2014-10-10 16:00	-2.23	13.48
2014-10-13 16:00	-2.7	13.32
2014-10-14 16:00	-3.03	12.39
2014-10-15 16:00	-2.34	14.43
2014-10-16 16:00	-3.11	13
2014-10-17 16:00	-3.22	12.77
2014-10-20 16:00	-2.7	13.56
2014-10-21 16:00	-3.55	14.01
2014-10-22 16:00	-4.13	13.3
2014-10-23 16:00	-5.03	12.62
2014-10-24 16:00	-5.24	12.43
2014-10-27 16:00	-6.11	12.29
2014-10-28 16:00	-4.21	14
2014-10-29 16:00	-2.84	15.24
2014-10-30 16:00	-2.14	17.24
2014-10-31 16:00	-0.58	18.39
2014-11-3 16:00	-0.41	18.74
2014-11-4 16:00	-0.39	19.15
2014-11-5 16:00	-0.77	19.41
2014-11-6 16:00	-0.67	19.37
2014-11-7 16:00	-0.82	19.24
2014-11-10 16:00	1.7	21.74
2014-11-11 16:00	1.41	21.11
2014-11-12 16:00	2.83	22.21
2014-11-13 16:00	2.25	21.14
2014-11-14 16:00	2.3	20.71
2014-11-17 16:00	1.75	20.27
2014-11-18 16:00	0.73	18.95
2014-11-19 16:00	0.57	19.02
2014-11-20 16:00	0.56	18.62
2014-11-21 16:00	2.4	19.95
2014-11-24 16:00	5.01	21.36
2014-11-25 16:00	6.45	22.67
2014-11-26 16:00	7.93	23.99
2014-11-27 16:00	9.18	25.66
2014-11-28 16:00	11.33	29.06
2014-12-1 16:00	11.77	29.92
2014-12-2 16:00	15.89	32.55
2014-12-3 16:00	17.62	32.81
2014-12-4 16:00	23.04	38.56
2014-12-5 16:00	23.86	44.32
2014-12-8 16:00	28.93	46.56
2014-12-9 16:00	23.15	39.74
2014-12-10 16:00	27.69	41.81
2014-12-11 16:00	26.16	40.8
2014-12-12 16:00	26.57	41.11
2014-12-15 16:00	27.52	40.7
2014-12-16 16:00	30.93	42.5
2014-12-17 16:00	33.2	44.11
2014-12-18 16:00	32.62	43.59
2014-12-19 16:00	34.1	45.48
2014-12-22 16:00	34.54	48.45
2014-12-23 16:00	31.79	43.54
2014-12-24 16:00	28.04	41.52
2014-12-25 16:00	32.2	44.43
2014-12-26 16:00	36.58	46.79
2014-12-29 16:00	36.96	47.5
2014-12-30 16:00	37.04	47.93
2014-12-31 16:00	40.06	51.57
2015-1-5 16:00	44.34	53.78
2015-1-6 16:00	44.32	54.5
2015-1-7 16:00	44.43	53.2
2015-1-8 16:00	41.08	52.6
2015-1-9 16:00	40.58	52.05
2015-1-12 16:00	39.26	52.16
2015-1-13 16:00	39.28	52.22
2015-1-14 16:00	38.82	51.92
2015-1-15 16:00	42.85	53.49
2015-1-16 16:00	44.08	54.95
2015-1-19 16:00	32.99	50.31
2015-1-20 16:00	34.61	52.64
2015-1-21 16:00	40.66	55.42
2015-1-22 16:00	41.41	55.67
2015-1-23 16:00	41.57	55.4
2015-1-26 16:00	43.01	58.79
2015-1-27 16:00	41.7	57.56
2015-1-28 16:00	39.73	56.09
2015-1-29 16:00	38.01	55.33
2015-1-30 16:00	36.13	54.92
2015-2-2 16:00	32.94	50.52
2015-2-3 16:00	36.25	52.29
2015-2-4 16:00	34.83	50
2015-2-5 16:00	33.45	49.1
2015-2-6 16:00	31.29	46.63
2015-2-9 16:00	32.62	48.93
2015-2-10 16:00	35.04	48.6
2015-2-11 16:00	36.12	51.62
2015-2-12 16:00	36.46	51.49
2015-2-13 16:00	37.53	52.07
2015-2-16 16:00	38.71	52.06
2015-2-17 16:00	39.61	53.03
2015-2-25 16:00	37.88	51.55
2015-2-26 16:00	41.35	54.08
2015-2-27 16:00	41.61	54.26
2015-3-2 16:00	42.74	55.47
2015-3-3 16:00	39.04	53.17
2015-3-4 16:00	39.95	54.35
2015-3-5 16:00	38.58	54.16
2015-3-6 16:00	37.88	53.8
2015-3-9 16:00	40.22	53.64
2015-3-10 16:00	39.54	54.2
2015-3-11 16:00	39.7	53.39
2015-3-12 16:00	42.41	53.75
2015-3-13 16:00	43.39	54.07
2015-3-16 16:00	46.88	56.24
2015-3-17 16:00	48.92	60.6
2015-3-18 16:00	52.44	62.94
2015-3-19 16:00	52.19	62.06
2015-3-20 16:00	54.29	65.16
2015-3-23 16:00	57.44	65.68
2015-3-24 16:00	57.48	64.28
2015-3-25 16:00	56.18	64.01
2015-3-26 16:00	56.56	64.19
2015-3-27 16:00	57.42	64.17
2015-3-30 16:00	62.04	65.75
2015-3-31 16:00	60.57	65.27
2015-4-1 16:00	63.46	66.46
2015-4-2 16:00	63.49	66.07
2015-4-3 16:00	65.3	67.26
2015-4-7 16:00	68.85	68.61
2015-4-8 16:00	70.27	70.85
2015-4-9 16:00	68.93	71.3
2015-4-10 16:00	72.2	72.27
2015-4-13 16:00	75.23	73.86
2015-4-14 16:00	75.91	73.08
2015-4-15 16:00	73.63	70.81
2015-4-16 16:00	78.9	72.13
2015-4-17 16:00	82.17	72.67
2015-4-20 16:00	79.23	70.05
2015-4-21 16:00	83.09	72.75
2015-4-22 16:00	87.87	75.47
2015-4-23 16:00	87.91	73.71
2015-4-24 16:00	86.39	72.43
2015-4-27 16:00	90.55	73.55
2015-4-28 16:00	87.95	71.95
2015-4-29 16:00	89.24	72.52
2015-4-30 16:00	88.27	71.36
2015-5-4 16:00	89.77	70.54
2015-5-5 16:00	82.2	68.97
2015-5-6 16:00	80.48	68.51
2015-5-7 16:00	77.18	68.12
2015-5-8 16:00	80.68	69.25
2015-5-11 16:00	85.91	71.09
2015-5-12 16:00	88.17	71.94
2015-5-13 16:00	87.02	71.54
2015-5-14 16:00	86.32	71.1
2015-5-15 16:00	83.02	70.07
2015-5-18 16:00	81.34	69.45
2015-5-19 16:00	87.53	71.72
2015-5-20 16:00	88.47	71.75
2015-5-21 16:00	91.88	73.13
2015-5-22 16:00	96.25	74.58
2015-5-25 16:00	102.12	76.33
2015-5-26 16:00	106.07	79.23
2015-5-27 16:00	105.37	81.26
2015-5-28 16:00	91.6	75.37
2015-5-29 16:00	91.87	76.37
2015-6-1 16:00	101.2	81.01
2015-6-2 16:00	104.6	82.69
2015-6-3 16:00	103.87	80.15
2015-6-4 16:00	105.37	81.01
2015-6-5 16:00	107.32	81.63
2015-6-8 16:00	112.2	81.01
2015-6-9 16:00	110.76	79.71
2015-6-10 16:00	110.43	80.47
2015-6-11 16:00	110.33	81.84
2015-6-12 16:00	111.46	82.86
2015-6-15 16:00	106.95	79.93
2015-6-16 16:00	100.75	76.37
2015-6-17 16:00	103.68	78.68
2015-6-18 16:00	95.43	75.15
2015-6-19 16:00	83.79	69.83
2015-6-23 16:00	89.7	72.84
2015-6-24 16:00	93.43	74.11
2015-6-25 16:00	86.55	68.58
2015-6-26 16:00	71.87	61.29
2015-6-29 16:00	66.14	58.54
2015-6-30 16:00	77.29	66.45
2015-7-1 16:00	68.57	63.46
2015-7-2 16:00	62.83	60.57
2015-7-3 16:00	54.02	58.67
2015-7-6 16:00	58.49	59.45
2015-7-7 16:00	55.69	59.83
2015-7-8 16:00	45.19	58.72
2015-7-9 16:00	54.49	60.71
2015-7-10 16:00	62.77	62.67
2015-7-13 16:00	66.94	63.5
2015-7-14 16:00	62.99	62.57
2015-7-15 16:00	57.23	61.07
2015-7-16 16:00	58.44	61.56
2015-7-17 16:00	64.55	63.13
2015-7-20 16:00	64.91	62.97
2015-7-21 16:00	65.12	62.91
2015-7-22 16:00	64.77	62.65
2015-7-23 16:00	68.49	63.81
2015-7-24 16:00	65.53	63.18
2015-7-27 16:00	51.36	59.73
2015-7-28 16:00	51.06	59.53
2015-7-29 16:00	55.79	60.72
2015-7-30 16:00	51.23	59.52
2015-7-31 16:00	51.28	60.13
2015-8-3 16:00	51.78	62.79
2015-8-4 16:00	56.49	63.96
2015-8-5 16:00	53.27	62.57
2015-8-6 16:00	51.88	61.44
2015-8-7 16:00	54.86	62.6
2015-8-10 16:00	61.89	65.2
2015-8-11 16:00	61.19	64.51
2015-8-12 16:00	59.18	63.84
2015-8-13 16:00	61.54	64.84
2015-8-14 16:00	61.46	67.67
2015-8-17 16:00	61.63	70.92
2015-8-18 16:00	51.62	65.49
2015-8-19 16:00	54.03	66.11
2015-8-20 16:00	49.09	63.64
2015-8-21 16:00	42.28	59.86
2015-8-24 16:00	29.83	53.26
2015-8-25 16:00	20.61	50.39
2015-8-26 16:00	19.93	52.19
2015-8-27 16:00	27.06	54.89
2015-8-28 16:00	32.48	56.91
2015-8-31 16:00	33.44	55.96
2015-9-1 16:00	33.26	53.51
2015-9-2 16:00	33.41	52.16
2015-9-7 16:00	28.84	50.24
2015-9-8 16:00	32.15	55.79
2015-9-9 16:00	34.74	60.54
2015-9-10 16:00	33.08	57.18
2015-9-11 16:00	32.67	58.02
2015-9-14 16:00	30.05	49.87
2015-9-15 16:00	24.94	39.69
2015-9-16 16:00	31.17	50.15
2015-9-17 16:00	28.3	45.72
2015-9-18 16:00	28.87	47.72
2015-9-21 16:00	31.13	53.39
2015-9-22 16:00	32.35	54.89
2015-9-23 16:00	29.33	52.38
2015-9-24 16:00	30.2	53.66
2015-9-25 16:00	28.1	46.77
2015-9-28 16:00	28.53	49.17
2015-9-29 16:00	26	45.78
2015-9-30 16:00	26.95	46.8
2015-10-8 16:00	30.66	51.22
2015-10-9 16:00	32.39	51.32
2015-10-12 16:00	36.65	53.73
2015-10-13 16:00	36.55	54.56
2015-10-14 16:00	35.01	52.83
2015-10-15 16:00	38.2	55.31
2015-10-16 16:00	40.08	56.78
2015-10-19 16:00	40.08	57.16
2015-10-20 16:00	41.81	57.2
2015-10-21 16:00	37.67	52.95
2015-10-22 16:00	39.7	54.87
2015-10-23 16:00	41.55	56.31
2015-10-26 16:00	42.26	56.45
2015-10-27 16:00	42.41	55.84
2015-10-28 16:00	39.71	54.47
2015-10-29 16:00	40.05	55.31
2015-10-30 16:00	40.08	56.17
2015-11-2 16:00	37.77	54.6
2015-11-3 16:00	37.36	54
2015-11-4 16:00	43.82	57.89
2015-11-5 16:00	46.89	57.37
2015-11-6 16:00	50.35	57.92
2015-11-9 16:00	52.22	58.88
2015-11-10 16:00	51.93	60.25
2015-11-11 16:00	51.95	59.8
2015-11-12 16:00	50.43	60.69
2015-11-13 16:00	48.49	58.44
2015-11-16 16:00	49.2	60.16
2015-11-17 16:00	48.97	59.46
2015-11-18 16:00	47.27	58.75
2015-11-19 16:00	49.63	60.46
2015-11-20 16:00	49.6	62.65
2015-11-23 16:00	48.77	63.41
2015-11-24 16:00	48.79	63.58
2015-11-25 16:00	49.89	63.4
2015-11-26 16:00	49.01	62.53
2015-11-27 16:00	40.99	57.47
2015-11-30 16:00	41.36	56.79
2015-12-1 16:00	42.36	56.74
2015-12-2 16:00	47.52	57.47
2015-12-3 16:00	48.61	61.35
2015-12-4 16:00	45.77	63.54
2015-12-7 16:00	46.16	67.89
2015-12-8 16:00	43.6	66.31
2015-12-9 16:00	44.11	67.78
2015-12-10 16:00	43.6	68.27
2015-12-11 16:00	43.01	65.69
2015-12-14 16:00	47.1	68.27
2015-12-15 16:00	46.43	70.59
2015-12-16 16:00	46.08	69.48
2015-12-17 16:00	48.87	71.51
2015-12-18 16:00	49.35	72.2
2015-12-21 16:00	53.23	73.79
2015-12-22 16:00	53.66	76.26
2015-12-23 16:00	53.25	78.31
2015-12-24 16:00	51.78	77.34
2015-12-25 16:00	52.13	76.86
2015-12-28 16:00	47.75	71.96
2015-12-29 16:00	49.11	72.04
2015-12-30 16:00	49.24	69.52
2015-12-31 16:00	47.88	66.27
