# Supplementary material for: Predicting Chinese stock market using XGBoost multi-objective optimization with optimal weighting
Source: PeerJ Comput Sci. 2024 Mar 8;10:e1931. doi: 10.7717/peerj-cs.1931 (PMC10936758; doi:10.7717/peerj-cs.1931)
Supplement: Supplemental Information 1 [file peerj-cs-10-1931-s001.zip › data/Comparison wirh YL-XGBoost.csv]

	CSI 300 Index	YL-XGBoost	OW-XGBoost	Excess return			Monthly return	OW-XGBoost	YL-XGBoost
2022-10-10 16:00	-2.21	1.59	1.01	3.89			22-Oct	15.80%	-0.66%
2022-10-11 16:00	-2.03	1.39	4.34	3.49			22-Nov	4.14%	7.43%
2022-10-12 16:00	-0.54	1.89	11.86	2.44			22-Dec	-0.69%	-1.39%
2022-10-13 16:00	-1.37	1.55	13.38	2.96			23-Jan	-1.34%	1.44%
2022-10-14 16:00	0.99	0.89	16.65	-0.1			23-Feb	-0.24%	9.14%
2022-10-17 16:00	1.09	1.25	14.33	0.16			23-Mar	3.96%	-3.12%
2022-10-18 16:00	0.88	0.96	18.88	0.08			23-Apr	6.15%	-1.93%
2022-10-19 16:00	-0.75	1.6	16.9	2.37			Volatility	OW-XGBoost	YL-XGBoost
2022-10-20 16:00	-1.31	0.82	13.46	2.16			22-Oct	-0.0066	0.1309
2022-10-21 16:00	-1.63	0.02	16.65	1.68			22-Nov	0.0743	0.1641
2022-10-24 16:00	-4.51	-0.92	11.86	3.76			22-Dec	-0.0139	0.1807
2022-10-25 16:00	-4.66	-1.26	14.79	3.57			23-Jan	0.0144	0.0646
2022-10-26 16:00	-3.89	-1.1	17.22	2.9			23-Feb	0.0914	0.3883
2022-10-27 16:00	-4.57	0.14	17.48	4.94			23-Mar	-0.0312	0.0663
2022-10-28 16:00	-6.93	-1.3	14.37	6.05			23-Apr	-0.0193	0.1195
2022-10-31 16:00	-7.78	-0.66	15.8	7.72			Maximum drawdown	OW-XGBoost	YL-XGBoost
2022-11-1 16:00	-4.49	0.2	16.61	4.91			22-Oct	5.90%	3.13%
2022-11-2 16:00	-3.34	0.77	16.19	4.25			22-Nov	0.41%	1.31%
2022-11-3 16:00	-4.13	-0.39	16.13	3.9			22-Dec	2.48%	5.59%
2022-11-4 16:00	-0.99	0.87	16.95	1.88			23-Jan	1.88%	0.69%
2022-11-7 16:00	-0.78	1.45	16.74	2.25			23-Feb	0.71%	6.78%
2022-11-8 16:00	-1.46	1.12	16.67	2.62			23-Mar	1.96%	3.63%
2022-11-9 16:00	-2.38	0.55	16.75	3			23-Apr	1.02%	4.41%
2022-11-10 16:00	-3.13	0.59	16.97	3.84
2022-11-11 16:00	-0.43	3.38	17.41	3.83
2022-11-14 16:00	-0.29	3.15	17.23	3.45
2022-11-15 16:00	1.61	3.64	17.24	2
2022-11-16 16:00	0.78	3.11	17.01	2.31
2022-11-17 16:00	0.36	2.82	16.97	2.45
2022-11-18 16:00	-0.09	2.7	16.93	2.79
2022-11-21 16:00	-0.94	2.28	17.1	3.25
2022-11-22 16:00	-0.93	3.57	18.28	4.54
2022-11-23 16:00	-0.82	4.54	18.67	5.4
2022-11-24 16:00	-1.26	3.64	18.38	4.96
2022-11-25 16:00	-0.77	5.62	19.87	6.44
2022-11-28 16:00	-1.88	4.8	19.49	6.81
2022-11-29 16:00	1.14	6.97	20.01	5.76
2022-11-30 16:00	1.27	6.72	20.6	5.38
2022-12-1 16:00	2.36	5.09	19.6	2.67
2022-12-2 16:00	1.74	6.09	19.32	4.28
2022-12-5 16:00	3.73	8.16	21.55	4.27
2022-12-6 16:00	4.29	8.75	21.23	4.28
2022-12-7 16:00	4.04	7.56	20.35	3.38
2022-12-8 16:00	4.06	6.29	20.59	2.14
2022-12-9 16:00	5.08	3.14	20.72	-1.85
2022-12-12 16:00	3.9	3.42	20.1	-0.46
2022-12-13 16:00	3.7	4.83	20.68	1.09
2022-12-14 16:00	3.94	5.51	20.43	1.51
2022-12-15 16:00	3.87	4.75	19.87	0.85
2022-12-16 16:00	3.92	4.97	20.57	1.01
2022-12-19 16:00	2.32	3.48	19.29	1.13
2022-12-20 16:00	0.63	2.68	18.73	2.04
2022-12-21 16:00	0.67	3.26	18.54	2.57
2022-12-22 16:00	0.82	3.34	18.96	2.5
2022-12-23 16:00	0.61	3.66	19.07	3.03
2022-12-26 16:00	1.01	3.85	18.75	2.81
2022-12-27 16:00	2.18	5.3	19.92	3.05
2022-12-28 16:00	1.74	5.03	20.08	3.23
2022-12-29 16:00	1.36	4.49	19.44	3.09
2022-12-30 16:00	1.75	5.24	19.77	3.43
2023-1-3 16:00	2.18	5.76	18.96	3.5
2023-1-4 16:00	2.31	6.82	19.8	4.41
2023-1-5 16:00	4.3	6.79	19.2	2.39
2023-1-6 16:00	4.63	6.78	18.77	2.05
2023-1-9 16:00	5.47	7.17	18.34	1.61
2023-1-10 16:00	5.59	6.43	17.73	0.8
2023-1-11 16:00	5.39	6.66	17.93	1.21
2023-1-12 16:00	5.6	6.76	17.55	1.1
2023-1-13 16:00	7.08	6.98	18.15	-0.09
2023-1-16 16:00	8.75	6.95	18.14	-1.66
2023-1-17 16:00	8.73	6.92	17.71	-1.66
2023-1-18 16:00	8.55	6.98	17.94	-1.45
2023-1-19 16:00	9.23	6.6	18.37	-2.41
2023-1-20 16:00	9.9	7.28	18.66	-2.38
2023-1-30 16:00	10.42	7.11	18.4	-3
2023-1-31 16:00	9.25	6.76	18.17	-2.28
2023-2-1 16:00	10.28	7.44	17.83	-2.58
2023-2-2 16:00	9.89	8.66	17.7	-1.12
2023-2-3 16:00	8.85	8.36	17.57	-0.45
2023-2-6 16:00	7.41	7.4	17.42	-0.01
2023-2-7 16:00	7.6	7.2	17.32	-0.37
2023-2-8 16:00	7.13	5.27	17.46	-1.74
2023-2-9 16:00	8.57	7.18	17.67	-1.28
2023-2-10 16:00	7.92	6.91	17.92	-0.94
2023-2-13 16:00	8.9	7.74	17.54	-1.07
2023-2-14 16:00	8.95	7.66	17.39	-1.18
2023-2-15 16:00	8.38	9.72	17.34	1.24
2023-2-16 16:00	7.58	14.47	17.38	6.4
2023-2-17 16:00	6.03	11.49	17.57	5.15
2023-2-20 16:00	8.64	18.32	18.12	8.91
2023-2-21 16:00	8.92	20.18	18.17	10.34
2023-2-22 16:00	7.94	14.78	17.9	6.34
2023-2-23 16:00	7.85	12.03	17.9	3.88
2023-2-24 16:00	6.73	12.92	17.63	5.8
2023-2-27 16:00	6.28	12.43	17.51	5.79
2023-2-28 16:00	6.95	16.51	17.88	8.94
2023-3-1 16:00	8.46	15.44	18.31	6.44
2023-3-2 16:00	8.22	15.33	18.57	6.57
2023-3-3 16:00	8.56	15.69	19.73	6.57
2023-3-6 16:00	7.99	15.76	19.65	7.2
2023-3-7 16:00	6.41	15.11	20.49	8.18
2023-3-8 16:00	6.02	15.61	20.64	9.05
2023-3-9 16:00	5.65	15.35	20.89	9.18
2023-3-10 16:00	4.26	14.67	19.82	9.98
2023-3-13 16:00	5.36	15.04	21.01	9.19
2023-3-14 16:00	4.73	14.84	21.24	9.65
2023-3-15 16:00	4.78	14.22	22.29	9.01
2023-3-16 16:00	3.53	13.67	23.86	9.79
2023-3-17 16:00	4.05	13.28	23.98	8.87
2023-3-20 16:00	3.53	12.74	24.13	8.9
2023-3-21 16:00	4.66	13.48	22.56	8.43
2023-3-22 16:00	5.11	13.24	23.37	7.73
2023-3-23 16:00	6.16	13.23	23.97	6.66
2023-3-24 16:00	5.84	12.82	22.38	6.59
2023-3-27 16:00	5.46	12.94	21.71	7.09
2023-3-28 16:00	5.11	12.28	22.45	6.82
2023-3-29 16:00	5.29	12.39	22.68	6.74
2023-3-30 16:00	6.14	13.11	22.57	6.57
2023-3-31 16:00	6.47	12.88	22.55	6.02
2023-4-3 16:00	7.51	13.69	22.25	5.75
2023-4-4 16:00	7.84	13.27	23.38	5.04
2023-4-6 16:00	7.67	13.01	23.46	4.96
2023-4-7 16:00	8.37	14.81	23.21	5.94
2023-4-10 16:00	7.88	13.95	22.69	5.63
2023-4-11 16:00	7.76	14.35	23.34	6.12
2023-4-12 16:00	7.68	14.21	24.47	6.06
2023-4-13 16:00	6.94	13.19	25.41	5.84
2023-4-14 16:00	7.55	12.66	25.27	4.75
2023-4-17 16:00	9.05	13.27	28.04	3.87
2023-4-18 16:00	9.39	13.56	28.69	3.81
2023-4-19 16:00	8.4	12.49	29.36	3.77
2023-4-20 16:00	8.1	12.01	29.47	3.62
2023-4-21 16:00	5.98	10.05	28.75	3.84
2023-4-24 16:00	4.67	10.37	29.31	5.45
2023-4-25 16:00	4.15	9.82	31.17	5.44
2023-4-26 16:00	4.06	9.75	29.83	5.47
2023-4-27 16:00	4.82	9.81	29.87	4.76
2023-4-28 16:00	5.89	10.71	30.09	4.55
