# Supplementary material for: Predicting Chinese stock market using XGBoost multi-objective optimization with optimal weighting
Source: PeerJ Comput Sci. 2024 Mar 8;10:e1931. doi: 10.7717/peerj-cs.1931 (PMC10936758; doi:10.7717/peerj-cs.1931)
Supplement: Supplemental Information 1 [file peerj-cs-10-1931-s001.zip › data/Comparison with MLC-XGBoost.csv]

	CSI 300 Index	OW-XGBoost	MLC-XGBoost
2022-10-10	-2.21	1.01	-0.16
2022-10-11	-2.03	4.34	2.39
2022-10-12	-0.54	11.86	8.45
2022-10-13	-1.37	13.38	9.24
2022-10-14	0.99	16.65	13.21
2022-10-17	1.09	14.33	10.82
2022-10-18	0.88	18.88	14.25
2022-10-19	-0.75	16.9	11.81
2022-10-20	-1.31	13.46	8.36
2022-10-21	-1.63	16.65	10.6
2022-10-24	-4.51	11.86	6.22
2022-10-25	-4.66	14.79	9.07
2022-10-26	-3.89	17.22	11.84
2022-10-27	-4.57	17.48	11.76
2022-10-28	-6.93	14.37	8.15
2022-10-31	-7.78	15.8	8.25
2022-11-1	-4.49	16.61	8.23
2022-11-2	-3.34	16.19	8.81
2022-11-3	-4.13	16.13	8.66
2022-11-4	-0.99	16.95	9.34
2022-11-7	-0.78	16.74	9.18
2022-11-8	-1.46	16.67	9.08
2022-11-9	-2.38	16.75	8.9
2022-11-10	-3.13	16.97	9.1
2022-11-11	-0.43	17.41	9.6
2022-11-14	-0.29	17.23	9.66
2022-11-15	1.61	17.24	9.45
2022-11-16	0.78	17.01	9.37
2022-11-17	0.36	16.97	9.22
2022-11-18	-0.09	16.93	9.06
2022-11-21	-0.94	17.1	8.96
2022-11-22	-0.93	18.28	10.06
2022-11-23	-0.82	18.67	10.77
2022-11-24	-1.26	18.38	10.76
2022-11-25	-0.77	19.87	12
2022-11-28	-1.88	19.49	11.14
2022-11-29	1.14	20.01	12.13
2022-11-30	1.27	20.6	12.24
2022-12-1	2.36	19.6	11.35
2022-12-2	1.74	19.32	11.16
2022-12-5	3.73	21.55	12.79
2022-12-6	4.29	21.23	12.51
2022-12-7	4.04	20.35	12.03
2022-12-8	4.06	20.59	12.42
2022-12-9	5.08	20.72	12.48
2022-12-12	3.9	20.1	11.92
2022-12-13	3.7	20.68	12.39
2022-12-14	3.94	20.43	12.08
2022-12-15	3.87	19.87	11.58
2022-12-16	3.92	20.57	12.36
2022-12-19	2.32	19.29	11.24
2022-12-20	0.63	18.73	10.65
2022-12-21	0.67	18.54	10.45
2022-12-22	0.82	18.96	10.69
2022-12-23	0.61	19.07	10.75
2022-12-26	1.01	18.75	10.42
2022-12-27	2.18	19.92	11.44
2022-12-28	1.74	20.08	11.58
2022-12-29	1.36	19.44	11.22
2022-12-30	1.75	19.77	11.63
2023-1-3	2.18	18.96	11.28
2023-1-4	2.31	19.8	10.99
2023-1-5	4.3	19.2	11.29
2023-1-6	4.63	18.77	10.97
2023-1-9	5.47	18.34	11.08
2023-1-10	5.59	17.73	10.66
2023-1-11	5.39	17.93	10.88
2023-1-12	5.6	17.55	10.84
2023-1-13	7.08	18.15	11.95
2023-1-16	8.75	18.14	12.22
2023-1-17	8.73	17.71	11.93
2023-1-18	8.55	17.94	11.54
2023-1-19	9.23	18.37	11.97
2023-1-20	9.9	18.66	12.37
2023-1-30	10.42	18.4	11.72
2023-1-31	9.25	18.17	11.34
2023-2-1	10.28	17.83	11.15
2023-2-2	9.89	17.7	11.14
2023-2-3	8.85	17.57	11.23
2023-2-6	7.41	17.42	11.06
2023-2-7	7.6	17.32	10.76
2023-2-8	7.13	17.46	10.91
2023-2-9	8.57	17.67	11.42
2023-2-10	7.92	17.92	11.49
2023-2-13	8.9	17.54	11.21
2023-2-14	8.95	17.39	11.11
2023-2-15	8.38	17.34	11.23
2023-2-16	7.58	17.38	11.2
2023-2-17	6.03	17.57	11.18
2023-2-20	8.64	18.12	11.72
2023-2-21	8.92	18.17	11.67
2023-2-22	7.94	17.9	11.42
2023-2-23	7.85	17.9	11.5
2023-2-24	6.73	17.63	11.18
2023-2-27	6.28	17.51	11.01
2023-2-28	6.95	17.88	11.49
2023-3-1	8.46	18.31	11.82
2023-3-2	8.22	18.57	12.06
2023-3-3	8.56	19.73	13.15
2023-3-6	7.99	19.65	13.04
2023-3-7	6.41	20.49	13.85
2023-3-8	6.02	20.64	14.03
2023-3-9	5.65	20.89	14.23
2023-3-10	4.26	19.82	13.2
2023-3-13	5.36	21.01	14.24
2023-3-14	4.73	21.24	14.38
2023-3-15	4.78	22.29	15.41
2023-3-16	3.53	23.86	16.88
2023-3-17	4.05	23.98	16.98
2023-3-20	3.53	24.13	17.08
2023-3-21	4.66	22.56	15.6
2023-3-22	5.11	23.37	16.4
2023-3-23	6.16	23.97	16.89
2023-3-24	5.84	22.38	15.42
2023-3-27	5.46	21.71	14.8
2023-3-28	5.11	22.45	15.54
2023-3-29	5.29	22.68	15.76
2023-3-30	6.14	22.57	15.69
2023-3-31	6.47	22.55	15.57
2023-4-3	7.51	22.25	16.19
2023-4-4	7.84	23.38	16.83
2023-4-6	7.67	23.46	16.39
2023-4-7	8.37	23.21	16.16
2023-4-10	7.88	22.69	15
2023-4-11	7.76	23.34	14.77
2023-4-12	7.68	24.47	14.29
2023-4-13	6.94	25.41	13.38
2023-4-14	7.55	25.27	13.74
2023-4-17	9.05	28.04	15.26
2023-4-18	9.39	28.69	15.79
2023-4-19	8.4	29.36	15.16
2023-4-20	8.1	29.47	15
2023-4-21	5.98	28.75	14.15
2023-4-24	4.67	29.31	12.35
2023-4-25	4.15	31.17	11.31
2023-4-26	4.06	29.83	10.63
2023-4-27	4.82	29.87	11.02
2023-4-28	5.89	30.09	12.3
