# Supplementary material for: Predicting Chinese stock market using XGBoost multi-objective optimization with optimal weighting
Source: PeerJ Comput Sci. 2024 Mar 8;10:e1931. doi: 10.7717/peerj-cs.1931 (PMC10936758; doi:10.7717/peerj-cs.1931)
Supplement: Supplemental Information 1 [file peerj-cs-10-1931-s001.zip › data/CSI 100 Index.csv]

time	CSI 100 Index	OW-XGBoost		Monthly Volatility	OW-XGBoost	CSI 100 Index
2022-10-10	-2.14	1.01		22-Oct	0.4746	0.241
2022-10-11	-1.78	4.34		22-Nov	0.1412	0.2611
2022-10-12	-0.31	11.86		22-Dec	0.151	0.1327
2022-10-13	-1.45	13.38		23-Jan	0.0132	0.1216
2022-10-14	1.23	16.65		23-Feb	0.1571	0.1653
2022-10-17	1.35	14.33		23-Mar	0.1571	0.1305
2022-10-18	1.1	18.88		23-Apr	0.1233	0.1377
2022-10-19	-0.59	16.9
2022-10-20	-1.38	13.46
2022-10-21	-1.8	16.65
2022-10-24	-4.88	11.86
2022-10-25	-5.15	14.79
2022-10-26	-4.44	17.22
2022-10-27	-5.11	17.48
2022-10-28	-7.88	14.37
2022-10-31	-8.73	15.8
2022-11-1	-5.17	16.7
2022-11-2	-4.01	17.21
2022-11-3	-4.94	15.97
2022-11-4	-1.61	16.95
2022-11-7	-1.26	16.36
2022-11-8	-1.89	16.5
2022-11-9	-2.98	16.3
2022-11-10	-4.04	16.42
2022-11-11	-1.02	17.34
2022-11-14	-0.81	16.06
2022-11-15	1.23	16.24
2022-11-16	0.4	16.15
2022-11-17	-0.21	15.96
2022-11-18	-0.52	16.44
2022-11-21	-1.4	16.24
2022-11-22	-1.53	18.77
2022-11-23	-1.47	18.78
2022-11-24	-1.91	18.52
2022-11-25	-1.43	21.62
2022-11-28	-2.74	21.16
2022-11-29	0.42	21.46
2022-11-30	0.55	23
2022-12-1	1.83	22.42
2022-12-2	1.16	21.6
2022-12-5	2.98	25.37
2022-12-6	3.57	24.72
2022-12-7	3.47	22.74
2022-12-8	3.48	22.14
2022-12-9	4.7	22.58
2022-12-12	3.65	22.69
2022-12-13	3.23	22.68
2022-12-14	3.32	21.78
2022-12-15	3.51	21.14
2022-12-16	3.46	21.26
2022-12-19	2.03	19.1
2022-12-20	0.24	18.76
2022-12-21	0.3	18.72
2022-12-22	0.4	18.88
2022-12-23	0.22	19.4
2022-12-26	0.61	19.64
2022-12-27	1.62	20.65
2022-12-28	1.15	20.7
2022-12-29	0.77	19.55
2022-12-30	1.01	19.7
2023-1-3	1.65	19.3
2023-1-4	1.69	19.3
2023-1-5	3.97	19.3
2023-1-6	4.37	19.3
2023-1-9	5.2	19.3
2023-1-10	5.41	19.3
2023-1-11	5.32	19.3
2023-1-12	5.59	19.3
2023-1-13	7.09	19.3
2023-1-16	8.84	19.3
2023-1-17	8.84	19.3
2023-1-18	8.67	19.3
2023-1-19	9.44	19.3
2023-1-20	10.32	19.3
2023-1-30	10.9	19.3
2023-1-31	9.86	19.3
2023-2-1	10.95	19.28
2023-2-2	10.54	19.71
2023-2-3	9.36	19.59
2023-2-6	7.84	19.04
2023-2-7	7.93	18.95
2023-2-8	7.52	18.34
2023-2-9	8.86	19.09
2023-2-10	8.06	19.05
2023-2-13	9.09	19.1
2023-2-14	9.08	19.2
2023-2-15	8.46	19.99
2023-2-16	7.78	21.89
2023-2-17	6	20.71
2023-2-20	8.74	23.88
2023-2-21	9.14	24.79
2023-2-22	7.88	22.3
2023-2-23	7.8	21.23
2023-2-24	6.52	21.47
2023-2-27	5.9	21.4
2023-2-28	6.65	23.19
2023-3-1	8.33	24.76
2023-3-2	8.01	25.03
2023-3-3	8.26	26.24
2023-3-6	7.71	26.29
2023-3-7	6.07	26.43
2023-3-8	5.56	27.55
2023-3-9	5.3	28.41
2023-3-10	4.01	27.04
2023-3-13	5.09	30.57
2023-3-14	4.5	30.68
2023-3-15	4.57	30.98
2023-3-16	3.06	31.14
2023-3-17	3.63	32.33
2023-3-20	3.02	29.89
2023-3-21	4.34	29.14
2023-3-22	4.84	30.59
2023-3-23	5.72	31.32
2023-3-24	5.33	29.57
2023-3-27	5.01	28.13
2023-3-28	4.5	29.17
2023-3-29	4.7	28.89
2023-3-30	5.59	28.81
2023-3-31	5.93	28.82
2023-4-3	6.83	29.26
2023-4-4	6.85	31.5
2023-4-6	6.71	30.96
2023-4-7	7.7	31.53
2023-4-10	7.51	31.57
2023-4-11	7.44	31.61
2023-4-12	7.44	32.37
2023-4-13	6.54	31.07
2023-4-14	7.28	31.76
2023-4-17	8.72	32.15
2023-4-18	8.96	31.89
2023-4-19	7.95	30.54
2023-4-20	7.36	31.06
2023-4-21	5.28	29.56
2023-4-24	3.9	29.49
2023-4-25	2.99	29.43
2023-4-26	3.27	28.17
2023-4-27	4.14	29.27
2023-4-28	5.09	30.96
