# Supplementary material for: Predicting Chinese stock market using XGBoost multi-objective optimization with optimal weighting
Source: PeerJ Comput Sci. 2024 Mar 8;10:e1931. doi: 10.7717/peerj-cs.1931 (PMC10936758; doi:10.7717/peerj-cs.1931)
Supplement: Supplemental Information 1 [file peerj-cs-10-1931-s001.zip › data/CSI 800 Index.csv]

	CSI 800 Index	OW-XGBoost
2022-10-1	-2	0
2022-10-1	-1.66	0
2022-10-1	0.05	0
2022-10-1	-0.53	0
2022-10-1	1.86	0
2022-10-1	2.12	0
2022-10-1	2.05	0
2022-10-1	0.56	0
2022-10-1	0.02	0
2022-10-1	-0.18	0
2022-10-1	-2.61	0
2022-10-1	-2.84	0
2022-10-1	-1.82	0
2022-10-1	-2.37	0
2022-10-1	-4.93	0
2022-10-1	-5.46	0
2022-11-1	-2.4	1.15
2022-11-1	-1.29	1.25
2022-11-1	-1.89	0.95
2022-11-1	1.06	1.42
2022-11-1	1.26	1.1
2022-11-1	0.71	1.25
2022-11-1	-0.04	1.14
2022-11-1	-0.74	1.16
2022-11-1	1.51	1.99
2022-11-1	1.58	1.49
2022-11-1	3.46	1.57
2022-11-1	2.7	1.63
2022-11-1	2.44	1.48
2022-11-1	2	1.61
2022-11-1	1.35	1.37
2022-11-1	1.08	3.02
2022-11-1	1.11	3.03
2022-11-1	0.8	3.31
2022-11-1	1.04	4.98
2022-11-1	0.05	4.6
2022-11-1	2.8	4.69
2022-11-1	2.86	5.34
2022-12-1	3.82	4.64
2022-12-1	3.27	4.46
2022-12-1	4.97	5.89
2022-12-1	5.38	5.73
2022-12-1	5.15	5.25
2022-12-1	5.09	5.72
2022-12-1	5.89	5.59
2022-12-1	4.85	4.99
2022-12-1	4.55	5.48
2022-12-1	4.62	5.36
2022-12-1	4.58	4.89
2022-12-1	4.5	5.47
2022-12-1	2.7	4.61
2022-12-1	1.18	4.04
2022-12-1	1.07	3.97
2022-12-1	0.88	4.24
2022-12-1	0.66	4.32
2022-12-1	1.31	4.04
2022-12-1	2.37	4.97
2022-12-1	1.94	5.18
2022-12-1	1.63	4.77
2022-12-1	1.96	5.32
2023-1-1	2.68	5.31
2023-1-1	2.76	5.75
2023-1-1	4.51	5.73
2023-1-1	4.76	5.56
2023-1-1	5.51	5.63
2023-1-1	5.63	5.39
2023-1-1	5.34	5.56
2023-1-1	5.49	5.88
2023-1-1	6.79	6.43
2023-1-1	8.34	6.42
2023-1-1	8.36	6.41
2023-1-1	8.3	6.5
2023-1-1	9.04	6.6
2023-1-1	9.75	6.89
2023-1-1	10.28	6.36
2023-1-1	9.44	6.15
2023-2-1	10.54	6.11
2023-2-1	10.27	6.01
2023-2-1	9.38	5.9
2023-2-1	8.12	5.83
2023-2-1	8.33	5.77
2023-2-1	7.76	5.86
2023-2-1	9.21	6.04
2023-2-1	8.64	6.24
2023-2-1	9.59	5.92
2023-2-1	9.69	5.79
2023-2-1	9.2	5.74
2023-2-1	8.19	5.72
2023-2-1	6.8	5.9
2023-2-1	9.23	6.39
2023-2-1	9.61	6.46
2023-2-1	8.84	6.22
2023-2-1	8.71	6.22
2023-2-1	7.78	6
2023-2-1	7.3	5.93
2023-2-1	8.02	6.22
2023-3-1	9.35	6.26
2023-3-1	9.08	6.52
2023-3-1	9.37	7.47
2023-3-1	8.96	7.32
2023-3-1	7.29	8.16
2023-3-1	7.08	8.25
2023-3-1	6.73	8.18
2023-3-1	5.34	7.3
2023-3-1	6.33	8.06
2023-3-1	5.61	8.17
2023-3-1	5.81	9.16
2023-3-1	4.5	10.39
2023-3-1	5.08	10.42
2023-3-1	4.59	10.73
2023-3-1	5.77	9.43
2023-3-1	6.26	10.19
2023-3-1	7.2	10.5
2023-3-1	6.98	9.26
2023-3-1	6.7	8.87
2023-3-1	6.3	9.53
2023-3-1	6.35	9.79
2023-3-1	7.1	9.76
2023-3-1	7.58	9.58
2023-4-1	8.68	11.14
2023-4-1	8.91	12.23
2023-4-1	8.82	11.11
2023-4-1	9.55	13.33
2023-4-1	8.95	12.63
2023-4-1	8.9	11.44
2023-4-1	8.95	11.86
2023-4-1	8.22	12.92
2023-4-1	8.79	12.75
2023-4-1	10.04	14.66
2023-4-1	10.25	14.3
2023-4-1	9.37	13.38
2023-4-1	9.12	13.39
2023-4-1	6.82	11.46
2023-4-1	5.66	12.84
2023-4-1	4.87	13.14
2023-4-1	4.9	14.02
2023-4-1	5.55	12.88
2023-4-1	6.71	13.98
