# Supplementary material for: Predicting Chinese stock market using XGBoost multi-objective optimization with optimal weighting
Source: PeerJ Comput Sci. 2024 Mar 8;10:e1931. doi: 10.7717/peerj-cs.1931 (PMC10936758; doi:10.7717/peerj-cs.1931)
Supplement: Supplemental Information 1 [file peerj-cs-10-1931-s001.zip › data/Trading Frequecy Selection.csv]

	CSI 300 Index	Weekly rebalancing	Monthly rebalancing							Monthly returne	CSI 300 Index	Weekly rebalancing	Monthly rebalancing
2022-10-10	-2.21	1.01	1.01							Oct-22	10.55%	15.80%	-7.78%
2022-10-11	-2.03	4.34	4.34							Nov-22	2.89%	4.14%	9.81%
2022-10-12	-0.54	11.86	11.86							Dec-22	-1.27%	-0.69%	0.48%
2022-10-13	-1.37	13.38	13.38							Jan-23	-1.98%	-1.34%	7.37%
2022-10-14	0.99	16.65	16.65							Feb-23	2.09%	-0.24%	-2.10%
2022-10-17	1.09	15.75	14.33							Mar-23	3.45%	3.96%	-0.46%
2022-10-18	0.88	16.24	18.88							Apr-23	1.99%	6.15%	-0.54%
2022-10-19	-0.75	15.93	16.9
2022-10-20	-1.31	15.18	13.46
2022-10-21	-1.63	15.15	16.65
2022-10-24	-4.51	13.38	11.86
2022-10-25	-4.66	14.55	14.79
2022-10-26	-3.89	14.28	17.22
2022-10-27	-4.57	13.24	17.48
2022-10-28	-6.93	11.73	14.37
2022-10-31	-7.78	10.55	15.8
2022-11-1	-4.49	11.02	16.61
2022-11-2	-3.34	11.14	16.19
2022-11-3	-4.13	10.65	16.13
2022-11-4	-0.99	11.21	16.95
2022-11-7	-0.78	10.68	16.74
2022-11-8	-1.46	10.58	16.67
2022-11-9	-2.38	10.67	16.75
2022-11-10	-3.13	10.91	16.97
2022-11-11	-0.43	11.38	17.41
2022-11-14	-0.29	11.15	17.23
2022-11-15	1.61	11.1	17.24
2022-11-16	0.78	10.89	17.01
2022-11-17	0.36	10.87	16.97
2022-11-18	-0.09	10.72	16.93
2022-11-21	-0.94	10.77	17.1
2022-11-22	-0.93	11.58	18.28
2022-11-23	-0.82	12.24	18.67
2022-11-24	-1.26	12.04	18.38
2022-11-25	-0.77	13.27	19.87
2022-11-28	-1.88	12.71	19.49
2022-11-29	1.14	13.34	20.01
2022-11-30	1.27	13.75	20.6
2022-12-1	2.36	12.89	19.6
2022-12-2	1.74	12.78	19.32
2022-12-5	3.73	14.33	21.55
2022-12-6	4.29	14.07	21.23
2022-12-7	4.04	13.55	20.35
2022-12-8	4.06	13.91	20.59
2022-12-9	5.08	13.91	20.72
2022-12-12	3.9	13.24	20.1
2022-12-13	3.7	13.78	20.68
2022-12-14	3.94	13.74	20.43
2022-12-15	3.87	13.32	19.87
2022-12-16	3.92	14.08	20.57
2022-12-19	2.32	13.12	19.29
2022-12-20	0.63	12.52	18.73
2022-12-21	0.67	12.35	18.54
2022-12-22	0.82	12.83	18.96
2022-12-23	0.61	12.76	19.07
2022-12-26	1.01	12.41	18.75
2022-12-27	2.18	13.07	19.92
2022-12-28	1.74	13.01	20.08
2022-12-29	1.36	12.13	19.44
2022-12-30	1.75	12.3	19.77
2023-1-3	2.18	11.2	18.96
2023-1-4	2.31	11.98	19.8
2023-1-5	4.3	11.5	19.2
2023-1-6	4.63	11.08	18.77
2023-1-9	5.47	10.2	18.34
2023-1-10	5.59	9.83	17.73
2023-1-11	5.39	10.5	17.93
2023-1-12	5.6	10.51	17.55
2023-1-13	7.08	10.73	18.15
2023-1-16	8.75	10.01	18.14
2023-1-17	8.73	10.04	17.71
2023-1-18	8.55	10.06	17.94
2023-1-19	9.23	10.09	18.37
2023-1-20	9.9	10.21	18.66
2023-1-30	10.42	10.26	18.4
2023-1-31	9.25	10.08	18.17
2023-2-1	10.28	10.24	17.83
2023-2-2	9.89	10.32	17.7
2023-2-3	8.85	10.14	17.57
2023-2-6	7.41	9.76	17.42
2023-2-7	7.6	9.65	17.32
2023-2-8	7.13	9.49	17.46
2023-2-9	8.57	9.95	17.67
2023-2-10	7.92	10.14	17.92
2023-2-13	8.9	9.95	17.54
2023-2-14	8.95	10.01	17.39
2023-2-15	8.38	10.45	17.34
2023-2-16	7.58	11.88	17.38
2023-2-17	6.03	10.93	17.57
2023-2-20	8.64	12.05	18.12
2023-2-21	8.92	12.47	18.17
2023-2-22	7.94	12.28	17.9
2023-2-23	7.85	12.39	17.9
2023-2-24	6.73	12.18	17.63
2023-2-27	6.28	11.67	17.51
2023-2-28	6.95	12.38	17.88
2023-3-1	8.46	12.93	18.31
2023-3-2	8.22	13.34	18.57
2023-3-3	8.56	14.53	19.73
2023-3-6	7.99	14.22	19.65
2023-3-7	6.41	14.99	20.49
2023-3-8	6.02	15.18	20.64
2023-3-9	5.65	15.47	20.89
2023-3-10	4.26	14.43	19.82
2023-3-13	5.36	15.46	21.01
2023-3-14	4.73	15.52	21.24
2023-3-15	4.78	16.23	22.29
2023-3-16	3.53	17.01	23.86
2023-3-17	4.05	17.3	23.98
2023-3-20	3.53	17.35	24.13
2023-3-21	4.66	15.96	22.56
2023-3-22	5.11	16.96	23.37
2023-3-23	6.16	17.36	23.97
2023-3-24	5.84	16.01	22.38
2023-3-27	5.46	15.51	21.71
2023-3-28	5.11	16.22	22.45
2023-3-29	5.29	16.47	22.68
2023-3-30	6.14	16.47	22.57
2023-3-31	6.47	16.26	22.55
2023-4-3	7.51	16	22.25
2023-4-4	7.84	17.08	23.38
2023-4-6	7.67	17.15	23.46
2023-4-7	8.37	16.91	23.21
2023-4-10	7.88	16.38	22.69
2023-4-11	7.76	16.93	23.34
2023-4-12	7.68	17.72	24.47
2023-4-13	6.94	18.57	25.41
2023-4-14	7.55	18.18	25.27
2023-4-17	9.05	19.66	28.04
2023-4-18	9.39	20.07	28.69
2023-4-19	8.4	20.26	29.36
2023-4-20	8.1	19.99	29.47
2023-4-21	5.98	19.5	28.75
2023-4-24	4.67	19.51	29.31
2023-4-25	4.15	17.88	31.17
2023-4-26	4.06	16.83	29.83
2023-4-27	4.82	16.81	29.87
2023-4-28	5.89	18.57	30.09
